# Supplementary material for: 3D model retrieval based on interactive attention CNN and multiple features
Source: PeerJ Comput Sci. 2023 Feb 10;9:e1227. doi: 10.7717/peerj-cs.1227 (PMC10280475; doi:10.7717/peerj-cs.1227)
Supplement: Supplemental Information 1 [file peerj-cs-09-1227-s001.zip]

Archive with 118 entries (112 files):
- sourcecode/
- sourcecode/3D model rotation screenshot/
- sourcecode/3D model rotation screenshot/RegWndClass.cpp
- sourcecode/3D model rotation screenshot/Resource.rc
- sourcecode/3D model rotation screenshot/Win32Project5.sln
- sourcecode/3D model rotation screenshot/Win32Project5.v11.suo
- sourcecode/3D model rotation screenshot/Win32Project5.vcxproj
- sourcecode/3D model rotation screenshot/Win32Project5.vcxproj.filters
- sourcecode/3D model rotation screenshot/Win32Project5.vcxproj.user
- sourcecode/3D model rotation screenshot/add.ico
- sourcecode/3D model rotation screenshot/clock01.ico
- sourcecode/3D model rotation screenshot/glut.dll
- sourcecode/3D model rotation screenshot/glut.h
- sourcecode/3D model rotation screenshot/glut.lib
- sourcecode/3D model rotation screenshot/glut32.dll
- sourcecode/3D model rotation screenshot/resource.h
- sourcecode/3D model rotation screenshot/utility.h
- sourcecode/3D model rotation screenshot/win32╜╪╞┴íñ/
- sourcecode/3D model rotation screenshot/win32╜╪╞┴íñ/myScreenShot.exe
- sourcecode/3D model rotation screenshot/win32╜╪╞┴íñ/╘┤┬δ/
- sourcecode/3D model rotation screenshot/win32╜╪╞┴íñ/╘┤┬δ/RegWndClass.cpp
- sourcecode/3D model rotation screenshot/win32╜╪╞┴íñ/╘┤┬δ/Resource.rc
- sourcecode/3D model rotation screenshot/win32╜╪╞┴íñ/╘┤┬δ/WinMain.cpp
- sourcecode/3D model rotation screenshot/win32╜╪╞┴íñ/╘┤┬δ/add.ico
- sourcecode/3D model rotation screenshot/win32╜╪╞┴íñ/╘┤┬δ/clock01.ico
- sourcecode/3D model rotation screenshot/win32╜╪╞┴íñ/╘┤┬δ/resource.h
- sourcecode/3D model rotation screenshot/win32╜╪╞┴íñ/╘┤┬δ/utility.h
- sourcecode/3D model rotation screenshot/╘┤.cpp
- sourcecode/D123/
- sourcecode/D123/DirDialog.cpp
- sourcecode/D123/DirDialog.h
- sourcecode/D123/GLAUX.H
- sourcecode/D123/GLAUX.LIB
- sourcecode/D123/GLU.DLL
- sourcecode/D123/MytabCtrl.cpp
- sourcecode/D123/MytabCtrl.h
- sourcecode/D123/OPENGL.DLL
- sourcecode/D123/ReadMe.txt
- sourcecode/D123/SetDlg.cpp
- sourcecode/D123/SetDlg.h
- sourcecode/D123/ShowDlg.cpp
- sourcecode/D123/ShowDlg.h
- sourcecode/D123/Thread_public.cpp
- sourcecode/D123/Thread_public.h
- sourcecode/D123/glaux.dll
- sourcecode/D123/glu.lib
- sourcecode/D123/glut.dll
- sourcecode/D123/glut32.dll
- sourcecode/D123/jiansuo.aps
- sourcecode/D123/jiansuo.cpp
- sourcecode/D123/jiansuo.h
- sourcecode/D123/jiansuo.rc
- sourcecode/D123/jiansuo.sln
- sourcecode/D123/jiansuo.v11.suo
- sourcecode/D123/jiansuo.vcxproj
- sourcecode/D123/jiansuo.vcxproj.filters
- sourcecode/D123/jiansuo.vcxproj.user
- sourcecode/D123/jiansuoDlg.cpp
- sourcecode/D123/jiansuoDlg.h
- sourcecode/D123/opencv_calib3d249.dll
- sourcecode/D123/opencv_calib3d249d.dll
- sourcecode/D123/opencv_contrib249.dll
- sourcecode/D123/opencv_contrib249d.dll
- sourcecode/D123/opencv_core249.dll
- sourcecode/D123/opencv_core249d.dll
- sourcecode/D123/opencv_createsamples.exe
- sourcecode/D123/opencv_features2d249.dll
- sourcecode/D123/opencv_features2d249d.dll
- sourcecode/D123/opencv_ffmpeg249.dll
- sourcecode/D123/opencv_flann249.dll
- sourcecode/D123/opencv_flann249d.dll
- sourcecode/D123/opencv_gpu249.dll
- sourcecode/D123/opencv_gpu249d.dll
- sourcecode/D123/opencv_haartraining.exe
- sourcecode/D123/opencv_highgui249.dll
- sourcecode/D123/opencv_highgui249d.dll
- sourcecode/D123/opencv_imgproc249.dll
- sourcecode/D123/opencv_imgproc249d.dll
- sourcecode/D123/opencv_legacy249.dll
- sourcecode/D123/opencv_legacy249d.dll
- sourcecode/D123/opencv_ml249.dll
- sourcecode/D123/opencv_ml249d.dll
- sourcecode/D123/opencv_nonfree249.dll
- sourcecode/D123/opencv_nonfree249d.dll
- sourcecode/D123/opencv_objdetect249.dll
- sourcecode/D123/opencv_objdetect249d.dll
- sourcecode/D123/opencv_ocl249.dll
- sourcecode/D123/opencv_ocl249d.dll
- sourcecode/D123/opencv_performance.exe
- sourcecode/D123/opencv_photo249.dll
- sourcecode/D123/opencv_photo249d.dll
- sourcecode/D123/opencv_stitching249.dll
- sourcecode/D123/opencv_stitching249d.dll
- sourcecode/D123/opencv_superres249.dll
- sourcecode/D123/opencv_superres249d.dll
- sourcecode/D123/opencv_traincascade.exe
- sourcecode/D123/opencv_video249.dll
- sourcecode/D123/opencv_video249d.dll
- sourcecode/D123/opencv_videostab249.dll
- sourcecode/D123/opencv_videostab249d.dll
- sourcecode/D123/opengl.lib
- sourcecode/D123/picture.jpg
- sourcecode/D123/res/
- sourcecode/D123/res/jiansuo.ico
- sourcecode/D123/res/jiansuo.rc2
- sourcecode/D123/res/toolbar1.bmp
- sourcecode/D123/resource.h
- sourcecode/D123/stdafx.cpp
- sourcecode/D123/stdafx.h
- sourcecode/D123/targetver.h
- sourcecode/Generate_TrainTXT.py
- sourcecode/MYnet_tongdao_attation.py
- sourcecode/dataAugmentation.py
- sourcecode/edge.py
- sourcecode/futuremix.py
- sourcecode/readme.txt
- sourcecode/train.py
- sourcecode/utils.py
