# Supplementary material for: 3D model retrieval based on interactive attention CNN and multiple features
Source: PeerJ Comput Sci. 2023 Feb 10;9:e1227. doi: 10.7717/peerj-cs.1227 (PMC10280475; doi:10.7717/peerj-cs.1227)
Supplement: Supplemental Information 1 [file peerj-cs-09-1227-s001.zip › sourcecode/3D model rotation screenshot/RegWndClass.cpp]

#include <windows.h>
#define	WS_EX_LAYERED	0x00080000

LRESULT CALLBACK WndProc(HWND hWnd, UINT message, WPARAM wParam, LPARAM lParam);

ATOM MyRegisterClass(PWNDCLASSEX wcex,HINSTANCE hInstance)
{
	wcex->cbSize = sizeof(WNDCLASSEX); 
	wcex->style	= CS_VREDRAW & CS_HREDRAW;
	wcex->lpfnWndProc	= (WNDPROC)WndProc;
	wcex->cbClsExtra	= 0;
	wcex->cbWndExtra	= 0;
	wcex->hInstance		= hInstance;
	wcex->hIcon			= 0;
	wcex->hCursor		= LoadCursor(NULL, IDC_CROSS);
	wcex->hbrBackground	= (HBRUSH)COLOR_BACKGROUND ;//(HBRUSH)GetStockObject(BLACK_BRUSH);
	wcex->lpszMenuName	= 0;
	wcex->lpszClassName	= "MYSCREENSHOT";
	wcex->hIconSm		= 0;

	return RegisterClassEx(wcex);
}

HWND InitInstance(HINSTANCE hInstance, int nCmdShow)
{
	HWND hWnd = CreateWindowEx(WS_EX_LAYERED | WS_EX_TOOLWINDOW, "MYSCREENSHOT", 0, WS_POPUP,
		CW_USEDEFAULT, 0, CW_USEDEFAULT, 0, NULL, NULL, hInstance, NULL);

	if (!hWnd)
		return FALSE;

	ShowWindow(hWnd,SW_MAXIMIZE);
	UpdateWindow(hWnd);

	RegisterHotKey(hWnd, 1346, MOD_ALT | MOD_CONTROL, 65);
	RegisterHotKey(hWnd, 1347, MOD_CONTROL, 222);

	return hWnd;	
}
