# Supplementary material for: 3D model retrieval based on interactive attention CNN and multiple features
Source: PeerJ Comput Sci. 2023 Feb 10;9:e1227. doi: 10.7717/peerj-cs.1227 (PMC10280475; doi:10.7717/peerj-cs.1227)
Supplement: Supplemental Information 1 [file peerj-cs-09-1227-s001.zip › sourcecode/3D model rotation screenshot/Resource.rc]

//Microsoft Developer Studio generated resource script.
//
#include "resource.h"

#define APSTUDIO_READONLY_SYMBOLS
/////////////////////////////////////////////////////////////////////////////
//
// Generated from the TEXTINCLUDE 2 resource.
//
#include "afxres.h"

/////////////////////////////////////////////////////////////////////////////
#undef APSTUDIO_READONLY_SYMBOLS

/////////////////////////////////////////////////////////////////////////////
// Chinese (ÖÐ¹ú) resources

#if !defined(AFX_RESOURCE_DLL) || defined(AFX_TARG_CHS)
#ifdef _WIN32
LANGUAGE LANG_CHINESE, SUBLANG_CHINESE_SIMPLIFIED
#pragma code_page(936)
#endif //_WIN32

/////////////////////////////////////////////////////////////////////////////
//
// Icon
//

// Icon with lowest ID value placed first to ensure application icon
// remains consistent on all systems.
IDI_OFF                 ICON    DISCARDABLE     "clock01.ico"
IDI_ON                  ICON    DISCARDABLE     "add.ico"

#ifdef APSTUDIO_INVOKED
/////////////////////////////////////////////////////////////////////////////
//
// TEXTINCLUDE
//

1 TEXTINCLUDE DISCARDABLE 
BEGIN
    "resource.h\0"
END

2 TEXTINCLUDE DISCARDABLE 
BEGIN
    "#include ""afxres.h""\r\n"
    "\0"
END

3 TEXTINCLUDE DISCARDABLE 
BEGIN
    "\r\n"
    "\0"
END

#endif    // APSTUDIO_INVOKED


/////////////////////////////////////////////////////////////////////////////
//
// Dialog
//

IDD_INPUT DIALOG DISCARDABLE  0, 0, 76, 12
STYLE WS_POPUP | WS_BORDER
FONT 9, "ËÎÌå"
BEGIN
    EDITTEXT        IDC_INPUT,0,0,76,12,ES_AUTOHSCROLL | NOT WS_BORDER
END

#endif    // Chinese (ÖÐ¹ú) resources
/////////////////////////////////////////////////////////////////////////////


#ifndef APSTUDIO_INVOKED
/////////////////////////////////////////////////////////////////////////////
//
// Generated from the TEXTINCLUDE 3 resource.
//


/////////////////////////////////////////////////////////////////////////////
#endif    // not APSTUDIO_INVOKED
