# Supplementary material for: 3D model retrieval based on interactive attention CNN and multiple features
Source: PeerJ Comput Sci. 2023 Feb 10;9:e1227. doi: 10.7717/peerj-cs.1227 (PMC10280475; doi:10.7717/peerj-cs.1227)
Supplement: Supplemental Information 1 [file peerj-cs-09-1227-s001.zip › sourcecode/3D model rotation screenshot/Win32Project5.sln]

Microsoft Visual Studio Solution File, Format Version 12.00
# Visual Studio 2012
Project("{8BC9CEB8-8B4A-11D0-8D11-00A0C91BC942}") = "Win32Project5", "Win32Project5.vcxproj", "{626A6EA3-84B1-44BD-87B5-DDC9365F06DE}"
EndProject
Global
	GlobalSection(SolutionConfigurationPlatforms) = preSolution
		Debug|Win32 = Debug|Win32
		Release|Win32 = Release|Win32
	EndGlobalSection
	GlobalSection(ProjectConfigurationPlatforms) = postSolution
		{626A6EA3-84B1-44BD-87B5-DDC9365F06DE}.Debug|Win32.ActiveCfg = Debug|Win32
		{626A6EA3-84B1-44BD-87B5-DDC9365F06DE}.Debug|Win32.Build.0 = Debug|Win32
		{626A6EA3-84B1-44BD-87B5-DDC9365F06DE}.Release|Win32.ActiveCfg = Release|Win32
		{626A6EA3-84B1-44BD-87B5-DDC9365F06DE}.Release|Win32.Build.0 = Release|Win32
	EndGlobalSection
	GlobalSection(SolutionProperties) = preSolution
		HideSolutionNode = FALSE
	EndGlobalSection
EndGlobal
