# Supplementary material for: 3D model retrieval based on interactive attention CNN and multiple features
Source: PeerJ Comput Sci. 2023 Feb 10;9:e1227. doi: 10.7717/peerj-cs.1227 (PMC10280475; doi:10.7717/peerj-cs.1227)
Supplement: Supplemental Information 1 [file peerj-cs-09-1227-s001.zip › sourcecode/3D model rotation screenshot/Win32Project5.vcxproj.user]

<?xml version="1.0" encoding="utf-8"?>
<Project ToolsVersion="4.0" xmlns="http://schemas.microsoft.com/developer/msbuild/2003">
  <PropertyGroup />
</Project>
