# Supplementary material for: 3D model retrieval based on interactive attention CNN and multiple features
Source: PeerJ Comput Sci. 2023 Feb 10;9:e1227. doi: 10.7717/peerj-cs.1227 (PMC10280475; doi:10.7717/peerj-cs.1227)
Supplement: Supplemental Information 1 [file peerj-cs-09-1227-s001.zip › sourcecode/3D model rotation screenshot/utility.h]

#ifndef __UTILITY_H
#define __UTILITY_H

#include <windows.h>
#include <math.h>

#define MY_ICON_MESSAGE (WM_USER+1)
#define WM_HIDE			(WM_USER+2)

#define FILE_NAME_BUFFER 260

#define   LWA_COLORKEY	0x00000001
#define   LWA_ALPHA		0x00000002
#define   ULW_COLORKEY	0x00000001
#define   ULW_ALPHA		0x00000002
#define   ULW_OPAQUE	0x00000004 

typedef	BOOL (WINAPI *lpfnSetLayeredWindowAttributes)(HWND,COLORREF,BYTE,DWORD);

#endif
