# Supplementary material for: 3D model retrieval based on interactive attention CNN and multiple features
Source: PeerJ Comput Sci. 2023 Feb 10;9:e1227. doi: 10.7717/peerj-cs.1227 (PMC10280475; doi:10.7717/peerj-cs.1227)
Supplement: Supplemental Information 1 [file peerj-cs-09-1227-s001.zip › sourcecode/D123/DirDialog.h]

// DirDialog.h: interface for the CDirDialog class.
//
//////////////////////////////////////////////////////////////////////

#if !defined(AFX_DIRDIALOG_H__4394D62C_0B60_43C7_9C10_892517496C2C__INCLUDED_)
#define AFX_DIRDIALOG_H__4394D62C_0B60_43C7_9C10_892517496C2C__INCLUDED_

#if _MSC_VER > 1000
#pragma once
#endif // _MSC_VER > 1000

class CDirDialog  
{
public:
	CDirDialog();
	virtual ~CDirDialog();

    BOOL DoBrowse(CWnd *pwndParent = NULL);

    CString m_strWindowTitle;
    CString m_strPath;
    CString m_strInitDir;
    CString m_strSelDir;
    CString m_strTitle;
    int  m_iImageIndex;
    BOOL m_bStatus;
private:

    virtual BOOL SelChanged(LPCSTR lpcsSelection, CString& csStatusText)
		{ 	return TRUE; };
    static int __stdcall CDirDialog::BrowseCtrlCallback(HWND hwnd, 
		UINT uMsg, LPARAM lParam, LPARAM lpData);

};

#endif // !defined(AFX_DIRDIALOG_H__4394D62C_0B60_43C7_9C10_892517496C2C__INCLUDED_)
