# Supplementary material for: 3D model retrieval based on interactive attention CNN and multiple features
Source: PeerJ Comput Sci. 2023 Feb 10;9:e1227. doi: 10.7717/peerj-cs.1227 (PMC10280475; doi:10.7717/peerj-cs.1227)
Supplement: Supplemental Information 1 [file peerj-cs-09-1227-s001.zip › sourcecode/D123/GLAUX.H]

/*++ BUILD Version: 0004    // Increment this if a change has global effects

Copyright (c) 1985-95, Microsoft Corporation

Module Name:

    glaux.h

Abstract:

    Procedure declarations, constant definitions and macros for the OpenGL
    Auxiliary Library.

--*/

#ifndef __GLAUX_H__
#define __GLAUX_H__

/*
 * (c) Copyright 1993, Silicon Graphics, Inc.
 * ALL RIGHTS RESERVED 
 * Permission to use, copy, modify, and distribute this software for 
 * any purpose and without fee is hereby granted, provided that the above
 * copyright notice appear in all copies and that both the copyright notice
 * and this permission notice appear in supporting documentation, and that 
 * the name of Silicon Graphics, Inc. not be used in advertising
 * or publicity pertaining to distribution of the software without specific,
 * written prior permission. 
 *
 * THE MATERIAL EMBODIED ON THIS SOFTWARE IS PROVIDED TO YOU "AS-IS"
 * AND WITHOUT WARRANTY OF ANY KIND, EXPRESS, IMPLIED OR OTHERWISE,
 * INCLUDING WITHOUT LIMITATION, ANY WARRANTY OF MERCHANTABILITY OR
 * FITNESS FOR A PARTICULAR PURPOSE.  IN NO EVENT SHALL SILICON
 * GRAPHICS, INC.  BE LIABLE TO YOU OR ANYONE ELSE FOR ANY DIRECT,
 * SPECIAL, INCIDENTAL, INDIRECT OR CONSEQUENTIAL DAMAGES OF ANY
 * KIND, OR ANY DAMAGES WHATSOEVER, INCLUDING WITHOUT LIMITATION,
 * LOSS OF PROFIT, LOSS OF USE, SAVINGS OR REVENUE, OR THE CLAIMS OF
 * THIRD PARTIES, WHETHER OR NOT SILICON GRAPHICS, INC.  HAS BEEN
 * ADVISED OF THE POSSIBILITY OF SUCH LOSS, HOWEVER CAUSED AND ON
 * ANY THEORY OF LIABILITY, ARISING OUT OF OR IN CONNECTION WITH THE
 * POSSESSION, USE OR PERFORMANCE OF THIS SOFTWARE.
 * 
 * US Government Users Restricted Rights 
 * Use, duplication, or disclosure by the Government is subject to
 * restrictions set forth in FAR 52.227.19(c)(2) or subparagraph
 * (c)(1)(ii) of the Rights in Technical Data and Computer Software
 * clause at DFARS 252.227-7013 and/or in similar or successor
 * clauses in the FAR or the DOD or NASA FAR Supplement.
 * Unpublished-- rights reserved under the copyright laws of the
 * United States.  Contractor/manufacturer is Silicon Graphics,
 * Inc., 2011 N.  Shoreline Blvd., Mountain View, CA 94039-7311.
 *
 * OpenGL(TM) is a trademark of Silicon Graphics, Inc.
 */

#include <windows.h>
#include <GL/gl.h>
#include <GL/glu.h>

#ifdef __cplusplus
extern "C" {
#endif

/*
** ToolKit Window Types
** In the future, AUX_RGBA may be a combination of both RGB and ALPHA
*/

#define AUX_RGB             0
#define AUX_RGBA            AUX_RGB
#define AUX_INDEX           1
#define AUX_SINGLE          0
#define AUX_DOUBLE          2
#define AUX_DIRECT          0
#define AUX_INDIRECT        4

#define AUX_ACCUM           8
#define AUX_ALPHA           16
#define AUX_DEPTH24         32      /* 24-bit depth buffer */
#define AUX_STENCIL         64
#define AUX_AUX             128
#define AUX_DEPTH16         256     /* 16-bit depth buffer */
#define AUX_FIXED_332_PAL   512
#define AUX_DEPTH           AUX_DEPTH16 /* default is 16-bit depth buffer */

/* 
** Window Masks
*/

#define AUX_WIND_IS_RGB(x)      (((x) & AUX_INDEX) == 0)
#define AUX_WIND_IS_INDEX(x)    (((x) & AUX_INDEX) != 0)
#define AUX_WIND_IS_SINGLE(x)   (((x) & AUX_DOUBLE) == 0)
#define AUX_WIND_IS_DOUBLE(x)   (((x) & AUX_DOUBLE) != 0)
#define AUX_WIND_IS_INDIRECT(x) (((x) & AUX_INDIRECT) != 0)
#define AUX_WIND_IS_DIRECT(x)   (((x) & AUX_INDIRECT) == 0)
#define AUX_WIND_HAS_ACCUM(x)   (((x) & AUX_ACCUM) != 0)
#define AUX_WIND_HAS_ALPHA(x)   (((x) & AUX_ALPHA) != 0)
#define AUX_WIND_HAS_DEPTH(x)   (((x) & (AUX_DEPTH24 | AUX_DEPTH16)) != 0)
#define AUX_WIND_HAS_STENCIL(x) (((x) & AUX_STENCIL) != 0)
#define AUX_WIND_USES_FIXED_332_PAL(x)  (((x) & AUX_FIXED_332_PAL) != 0)

/*
** ToolKit Event Structure
*/

typedef struct _AUX_EVENTREC {
    GLint event;
    GLint data[4];
} AUX_EVENTREC;

/* 
** ToolKit Event Types
*/
#define AUX_EXPOSE      1
#define AUX_CONFIG      2
#define AUX_DRAW        4
#define AUX_KEYEVENT    8
#define AUX_MOUSEDOWN   16
#define AUX_MOUSEUP     32
#define AUX_MOUSELOC    64

/*
** Toolkit Event Data Indices
*/
#define AUX_WINDOWX             0
#define AUX_WINDOWY             1
#define AUX_MOUSEX              0
#define AUX_MOUSEY              1
#define AUX_MOUSESTATUS         3
#define AUX_KEY                 0
#define AUX_KEYSTATUS           1

/*
** ToolKit Event Status Messages
*/
#define AUX_LEFTBUTTON          1
#define AUX_RIGHTBUTTON         2
#define AUX_MIDDLEBUTTON        4
#define AUX_SHIFT               1
#define AUX_CONTROL             2

/* 
** ToolKit Key Codes
*/
#define AUX_RETURN              0x0D
#define AUX_ESCAPE              0x1B
#define AUX_SPACE               0x20
#define AUX_LEFT                0x25
#define AUX_UP                  0x26
#define AUX_RIGHT               0x27
#define AUX_DOWN                0x28
#define AUX_A                   'A'
#define AUX_B                   'B'
#define AUX_C                   'C'
#define AUX_D                   'D'
#define AUX_E                   'E'
#define AUX_F                   'F'
#define AUX_G                   'G'
#define AUX_H                   'H'
#define AUX_I                   'I'
#define AUX_J                   'J'
#define AUX_K                   'K'
#define AUX_L                   'L'
#define AUX_M                   'M'
#define AUX_N                   'N'
#define AUX_O                   'O'
#define AUX_P                   'P'
#define AUX_Q                   'Q'
#define AUX_R                   'R'
#define AUX_S                   'S'
#define AUX_T                   'T'
#define AUX_U                   'U'
#define AUX_V                   'V'
#define AUX_W                   'W'
#define AUX_X                   'X'
#define AUX_Y                   'Y'
#define AUX_Z                   'Z'
#define AUX_a                   'a'
#define AUX_b                   'b'
#define AUX_c                   'c'
#define AUX_d                   'd'
#define AUX_e                   'e'
#define AUX_f                   'f'
#define AUX_g                   'g'
#define AUX_h                   'h'
#define AUX_i                   'i'
#define AUX_j                   'j'
#define AUX_k                   'k'
#define AUX_l                   'l'
#define AUX_m                   'm'
#define AUX_n                   'n'
#define AUX_o                   'o'
#define AUX_p                   'p'
#define AUX_q                   'q'
#define AUX_r                   'r'
#define AUX_s                   's'
#define AUX_t                   't'
#define AUX_u                   'u'
#define AUX_v                   'v'
#define AUX_w                   'w'
#define AUX_x                   'x'
#define AUX_y                   'y'
#define AUX_z                   'z'
#define AUX_0                   '0'
#define AUX_1                   '1'
#define AUX_2                   '2'
#define AUX_3                   '3'
#define AUX_4                   '4'
#define AUX_5                   '5'
#define AUX_6                   '6'
#define AUX_7                   '7'
#define AUX_8                   '8'
#define AUX_9                   '9'

/*
** ToolKit Gets and Sets
*/
#define AUX_FD                  1  /* return fd (long) */
#define AUX_COLORMAP            3  /* pass buf of r, g and b (unsigned char) */
#define AUX_GREYSCALEMAP        4
#define AUX_FOGMAP              5  /* pass fog and color bits (long) */
#define AUX_ONECOLOR            6  /* pass index, r, g, and b (long) */

/*
** Color Macros
*/

#define AUX_BLACK               0
#define AUX_RED                 13
#define AUX_GREEN               14
#define AUX_YELLOW              15
#define AUX_BLUE                16
#define AUX_MAGENTA             17
#define AUX_CYAN                18
#define AUX_WHITE               19

extern float auxRGBMap[20][3];

#define AUX_SETCOLOR(x, y) (AUX_WIND_IS_RGB((x)) ? \
                           glColor3fv(auxRGBMap[(y)]) : glIndexf((y)))

/*
** RGB Image Structure
*/

typedef struct _AUX_RGBImageRec {
    GLint sizeX, sizeY;
    unsigned char *data;
} AUX_RGBImageRec;

/*
** Prototypes
*/

void APIENTRY auxInitDisplayMode(GLenum);
void APIENTRY auxInitPosition(int, int, int, int);

/* GLenum APIENTRY auxInitWindow(LPCTSTR); */
#ifdef UNICODE
#define auxInitWindow auxInitWindowW
#else
#define auxInitWindow auxInitWindowA
#endif
GLenum APIENTRY auxInitWindowA(LPCSTR);
GLenum APIENTRY auxInitWindowW(LPCWSTR);

void APIENTRY auxCloseWindow(void);
void APIENTRY auxQuit(void);
void APIENTRY auxSwapBuffers(void);

typedef void (CALLBACK* AUXMAINPROC)(void);
void APIENTRY auxMainLoop(AUXMAINPROC);

typedef void (CALLBACK* AUXEXPOSEPROC)(int, int);
void APIENTRY auxExposeFunc(AUXEXPOSEPROC);

typedef void (CALLBACK* AUXRESHAPEPROC)(GLsizei, GLsizei);
void APIENTRY auxReshapeFunc(AUXRESHAPEPROC);

typedef void (CALLBACK* AUXIDLEPROC)(void);
void APIENTRY auxIdleFunc(AUXIDLEPROC);

typedef void (CALLBACK* AUXKEYPROC)(void);
void APIENTRY auxKeyFunc(int, AUXKEYPROC);

typedef void (CALLBACK* AUXMOUSEPROC)(AUX_EVENTREC *);
void APIENTRY auxMouseFunc(int, int, AUXMOUSEPROC);

int  APIENTRY auxGetColorMapSize(void);
void APIENTRY auxGetMouseLoc(int *, int *);
void APIENTRY auxSetOneColor(int, float, float, float);
void APIENTRY auxSetFogRamp(int, int);
void APIENTRY auxSetGreyRamp(void);
void APIENTRY auxSetRGBMap(int, float *);

/* AUX_RGBImageRec * APIENTRY auxRGBImageLoad(LPCTSTR); */
#ifdef UNICODE
#define auxRGBImageLoad auxRGBImageLoadW
#else
#define auxRGBImageLoad auxRGBImageLoadA
#endif
AUX_RGBImageRec * APIENTRY auxRGBImageLoadA(LPCSTR);
AUX_RGBImageRec * APIENTRY auxRGBImageLoadW(LPCWSTR);

#ifdef UNICODE
#define auxDIBImageLoad auxDIBImageLoadW
#else
#define auxDIBImageLoad auxDIBImageLoadA
#endif
AUX_RGBImageRec * APIENTRY auxDIBImageLoadA(LPCSTR);
AUX_RGBImageRec * APIENTRY auxDIBImageLoadW(LPCWSTR);

void APIENTRY auxCreateFont(void);
/* void APIENTRY auxDrawStr(LPCTSTR); */
#ifdef UNICODE
#define auxDrawStr auxDrawStrW
#else
#define auxDrawStr auxDrawStrA
#endif
void APIENTRY auxDrawStrA(LPCSTR);
void APIENTRY auxDrawStrW(LPCWSTR);

void APIENTRY auxWireSphere(GLdouble);
void APIENTRY auxSolidSphere(GLdouble);
void APIENTRY auxWireCube(GLdouble);
void APIENTRY auxSolidCube(GLdouble);
void APIENTRY auxWireBox(GLdouble, GLdouble, GLdouble);
void APIENTRY auxSolidBox(GLdouble, GLdouble, GLdouble);
void APIENTRY auxWireTorus(GLdouble, GLdouble);
void APIENTRY auxSolidTorus(GLdouble, GLdouble);
void APIENTRY auxWireCylinder(GLdouble, GLdouble);
void APIENTRY auxSolidCylinder(GLdouble, GLdouble);
void APIENTRY auxWireIcosahedron(GLdouble);
void APIENTRY auxSolidIcosahedron(GLdouble);
void APIENTRY auxWireOctahedron(GLdouble);
void APIENTRY auxSolidOctahedron(GLdouble);
void APIENTRY auxWireTetrahedron(GLdouble);
void APIENTRY auxSolidTetrahedron(GLdouble);
void APIENTRY auxWireDodecahedron(GLdouble);
void APIENTRY auxSolidDodecahedron(GLdouble);
void APIENTRY auxWireCone(GLdouble, GLdouble);
void APIENTRY auxSolidCone(GLdouble, GLdouble);
void APIENTRY auxWireTeapot(GLdouble);
void APIENTRY auxSolidTeapot(GLdouble);

/*
** Window specific functions
** hwnd, hdc, and hglrc valid after auxInitWindow()
*/
HWND  APIENTRY auxGetHWND(void);
HDC   APIENTRY auxGetHDC(void);
HGLRC APIENTRY auxGetHGLRC(void);

/*
** Viewperf support functions and constants
*/
/* Display Mode Selection Criteria */
enum {
    AUX_USE_ID = 1,
    AUX_EXACT_MATCH,
    AUX_MINIMUM_CRITERIA
};
void   APIENTRY auxInitDisplayModePolicy(GLenum);
GLenum APIENTRY auxInitDisplayModeID(GLint);
GLenum APIENTRY auxGetDisplayModePolicy(void);
GLint  APIENTRY auxGetDisplayModeID(void);
GLenum APIENTRY auxGetDisplayMode(void);

#ifdef __cplusplus
}
#endif

#endif /* __GLAUX_H__ */
