# Supplementary material for: 3D model retrieval based on interactive attention CNN and multiple features
Source: PeerJ Comput Sci. 2023 Feb 10;9:e1227. doi: 10.7717/peerj-cs.1227 (PMC10280475; doi:10.7717/peerj-cs.1227)
Supplement: Supplemental Information 1 [file peerj-cs-09-1227-s001.zip › sourcecode/D123/MytabCtrl.cpp]

// MytabCtrl.cpp : ÊµÏÖÎÄ¼þ
//

#include "stdafx.h"
#include "jiansuo.h"
#include "MytabCtrl.h"


// CMytabCtrl

IMPLEMENT_DYNAMIC(CMytabCtrl, CTabCtrl)

CMytabCtrl::CMytabCtrl()
{

}

CMytabCtrl::~CMytabCtrl()
{
}


BEGIN_MESSAGE_MAP(CMytabCtrl, CTabCtrl)
		
	ON_NOTIFY_REFLECT(NM_CLICK, &CMytabCtrl::OnNMClick)
END_MESSAGE_MAP()


// CMytabCtrl ÏûÏ¢´¦Àí³ÌÐò
void CMytabCtrl::InitTabCtrl(int nItemCount,CString str[])
{
	if(nItemCount<=0 || str==0)return;
	for(int i=0;i<nItemCount;i++)
	{
		this->InsertItem(i,str[i]);
	}
	RECT rect = {40,30,430,360};
	this->MoveWindow(&rect);
	CSize size(0,20);
	this->SetItemSize(size);

	//³õÊ¼»¯±êÇ©ÉÏÆäËû¿Ø¼þ
	RECT rect2;
	this->GetClientRect(&rect2);
	rect2.bottom+=20;
	rect2.top+=20;
	m_dlgShow.Create(IDD_SHOWDDLG,this);
	m_dlgShow.MoveWindow(&rect2);
	

	m_dlgSet.Create(IDD_SHOW_DLG,this);
	m_dlgSet.MoveWindow(&rect2);
	m_dlgShow.ShowWindow(SW_SHOW);
	//m_dlgSet.ShowWindow(SW_HIDE);

}


void CMytabCtrl::OnNMClick(NMHDR *pNMHDR, LRESULT *pResult)
{
	// TODO: ÔÚ´ËÌí¼Ó¿Ø¼þÍ¨Öª´¦Àí³ÌÐò´úÂë
	int index = this->GetCurSel();
	if(index != -1)
	{
		switch(index)
		{
		case 0:
			m_dlgShow.ShowWindow(SW_SHOW);
			m_dlgSet.ShowWindow(SW_HIDE);
			break;
		case 1:
			m_dlgShow.ShowWindow(SW_HIDE);
			m_dlgSet.ShowWindow(SW_SHOW);
			break;
		}
	}


	*pResult = 0;
}
