# Supplementary material for: 3D model retrieval based on interactive attention CNN and multiple features
Source: PeerJ Comput Sci. 2023 Feb 10;9:e1227. doi: 10.7717/peerj-cs.1227 (PMC10280475; doi:10.7717/peerj-cs.1227)
Supplement: Supplemental Information 1 [file peerj-cs-09-1227-s001.zip › sourcecode/D123/MytabCtrl.h]

#pragma once
#include"ShowDlg.h"
#include"SetDlg.h"

// CMytabCtrl

class CMytabCtrl : public CTabCtrl
{
	DECLARE_DYNAMIC(CMytabCtrl)
public:
	CPoint pointMouseDown;
public:
	CMytabCtrl();
	virtual ~CMytabCtrl();
public:
	CShowDlg m_dlgShow;
	CSetDlg m_dlgSet;
protected:
	DECLARE_MESSAGE_MAP()
public:
	void InitTabCtrl(int nItemCount,CString str[]);
	afx_msg void OnNMClick(NMHDR *pNMHDR, LRESULT *pResult);
};
