# Supplementary material for: 3D model retrieval based on interactive attention CNN and multiple features
Source: PeerJ Comput Sci. 2023 Feb 10;9:e1227. doi: 10.7717/peerj-cs.1227 (PMC10280475; doi:10.7717/peerj-cs.1227)
Supplement: Supplemental Information 1 [file peerj-cs-09-1227-s001.zip › sourcecode/D123/SetDlg.cpp]

// SetDlg.cpp : ÊµÏÖÎÄ¼þ
//

#include "stdafx.h"
#include "SetDlg.h"
#include "afxdialogex.h"
#include"resource.h"


// CSetDlg ¶Ô»°¿ò
CSetDlg* pDlg;

IMPLEMENT_DYNAMIC(CSetDlg, CDialogEx)

CSetDlg::CSetDlg(CWnd* pParent /*=NULL*/)
	: CDialogEx(CSetDlg::IDD, pParent)
{

}

CSetDlg::~CSetDlg()
{
}

void CSetDlg::DoDataExchange(CDataExchange* pDX)
{
	CDialogEx::DoDataExchange(pDX);
}


BEGIN_MESSAGE_MAP(CSetDlg, CDialogEx)
	ON_BN_CLICKED(IDC_BUTTON1, &CSetDlg::OnBnClickedButton1)
	//ON_BN_CLICKED(IDC_BUTTON4, &CSetDlg::OnBnClickedButton4)
	ON_BN_CLICKED(IDC_BUTTON2, &CSetDlg::OnBnClickedButton2)
	ON_BN_CLICKED(IDC_BUTTON6, &CSetDlg::OnBnClickedButton6)
	ON_BN_CLICKED(IDC_BUTTON4, &CSetDlg::OnBnClickedButton4)
	ON_BN_CLICKED(IDC_BUTTON5, &CSetDlg::OnBnClickedButton5)
	ON_WM_LBUTTONUP()
END_MESSAGE_MAP()


// CSetDlg ÏûÏ¢´¦Àí³ÌÐò


void CSetDlg::OnBnClickedButton1()
{
	// TODO: ÔÚ´ËÌí¼Ó¿Ø¼þÍ¨Öª´¦Àí³ÌÐò´úÂë
	CDirDialog dlg;
	dlg.m_strSelDir  = "";
	dlg.m_strWindowTitle = "Ñ¡Ôñ.Ä£ÐÍÄ¿Â¼";
	dlg.m_strTitle = "Ñ¡Ôñ.Ä£ÐÍ´æ´¢µÄÄ¿Â¼";
	
	char path_buff[100];
	const char* p;
	memset(path_buff,0,100);
	if( dlg.DoBrowse(this) )
	{	
		dic_path=dlg.m_strPath; 
		p = dic_path.data();
		strcat_s(path_buff,100,p);
		strcat_s(path_buff,100,"\\");
		dic_path = path_buff;
		
	}
	else
		MessageBox("ÇëÑ¡ÔñÄ£ÐÍÎÄ¼þ¼Ð£¡");
}

void CSetDlg::OnBnClickedButton2()
{
	// TODO: ÔÚ´ËÌí¼Ó¿Ø¼þÍ¨Öª´¦Àí³ÌÐò´úÂë
}

vector<string> CSetDlg::searchFile(string str)//±éÀúÄ¿Â¼ÏÂËùÓÐÎÄ¼þ
{
	string dir_path = str;
	Directory dir;
	vector<string> fileNames = dir.GetListFiles(dir_path, "*.jpg", false);
	return fileNames;
}
int CSetDlg::fingerprint(Mat src, Mat* hash)//¹þÏ£
{
    resize(src, src, Size(32, 32));
    src.convertTo(src, CV_32F);
    Mat srcDCT; 
    dct(src, srcDCT);
    srcDCT = abs(srcDCT);
    double sum = 0;
    for (int i = 0; i < 8; i++)
        for (int j = 0; j < 8; j++)
            sum += srcDCT.at<float>(i,j);

    double average = sum/64;
    Mat phashcode= Mat::zeros(Size(8, 8), CV_8U);
    for (int i = 0; i < 8; i++)
        for (int j = 0; j < 8; j++)
            phashcode.at<char>(i,j) = srcDCT.at<float>(i,j) > average ? 1:0;

    *hash = phashcode.reshape(0,1).clone();
    return 0;
}

typedef pair<string, int> PAIR;

bool cmp_by_value(const PAIR& lhs, const PAIR& rhs) {
  return lhs.second < rhs.second;
}
/*
void CSetDlg::Shape_SeekImage()
{
	for(int count=0; count<counts; count++)
		temp_1[count] = *temp[count];
	if(image_shape_temp.strfile_old==strfile&&image_shape_temp.m_strPath_old==m_strPath)
			shape=1;//´Ë¼ìË÷¿âÏÂµÄ´Ë¼ìË÷Í¼ÏñÒÑ¾­ÓÃ´Ë·½·¨¼ÆËã¹ý
	else
			shape=0;
	for(int pic=0; pic<counts; pic++)//Öð¸ö·ÖÎö¼ìË÷¿âÖÐÍ¼Ïñ
	{
		if(shape==0)
		{
		torque(temp_1[pic],2);//ÌáÈ¡¼ìË÷µÄµÚN·ùÍ¼µÄ²»±ä¾Ø
		double dis=0;//µÚN·ùÍ¼Óë´ý¼ìË÷Í¼ÏñµÄ¾àÀë
		double dis_temp=0;
		//ÏÔÊ¾ÕýÔÚ¼ìË÷µÄµÚN·ùÍ¼Óë´ý¼ìË÷Í¼ÏñµÄ¾àÀë
    	for(int i=0;i<8;i++)
			dis+=fabs((feature_shape_1[i]-feature_shape[i])/fabs(feature_shape[i]));
		image_shape_temp.tp[pic]=temp_1[pic];//±£´æµÚN·ùÍ¼Â·¾¶
		image_shape_temp.num[pic]=dis;//±£´æµÚN·ùÍ¼Óë´ý¼ìË÷Í¼ÏñµÄ¾àÀë
		}
		ShowPic(temp_1[pic],IDC_VIEW1);
	}
	if(shape==0)//Èô±¾·½·¨ÎªµÚÒ»´Î¼ÆËã£¬Ôò±£´æÏàËÆ¶È¼ÆËã½á¹û
		image_shape=image_shape_temp;
	else//Èô±¾·½·¨ÒÑ¾­¼ÆËã¹ý£¬Ôò¶ÁÈ¡ÏàËÆ¶È¼ÆËã½á¹û
		image_shape_temp=image_shape;
	//¼ìË÷¹ýµÄ´ý¼ìË÷Í¼Ïñ¼°¼ìË÷¿âÂ·¾¶¸üÐÂ
	image_shape_temp.m_strPath_old=m_strPath;
	image_shape_temp.strfile_old=strfile;
}
void CSetDlg::torque(const char* pathfile,int mode)
{
	IplImage *image = cvLoadImage(pathfile);
	if (image == NULL){	
		return;
	}
	int width = image->width;
	int height = image->height;
	for (int i = 0; i < height; ++i){
		for (int j = 0; j < width; ++j){
			scalar = cvGet2D(image,i,j);	//»ñÈ¡ÏñËØµãµÄRGBÑÕÉ«·ÖÁ¿
			//printf("µÚ%d¸öÏñËØµÄR£º%lf£¬B£º%lf£¬G£º%lf\n",(i*image->width)+j, scalar.val[2], scalar.val[0], scalar.val[1]);
			R = scalar.val[2];
			G = scalar.val[0];
			B = scalar.val[1];
			pix[i][j]=0.299*R+0.587*G+0.114*B;
		}
	}

	//´ó½ò·¨ÇóãÐÖµ
	int index_max;//×î¼ÑãÐÖµ
	double g_max;
	g_max=0;
	for(int index=0;index<256;index++)
	{
		double c0,c1,sum_0,sum_1;
		double w0,w1,u0,u1,g;
		c0=c1=sum_0=sum_1=w0=w1=u0=u1=g=0;
		for(int x=0;x<width;x++)
		{
			for(int y=0;y<height;y++)
			{
				if(pix[x][y]<index)
				{
				sum_0=sum_0+pix[x][y];//Í³¼Æ±³¾°»Ò¶ÈÖµ
				c0++;                 //Í³¼Æ±³¾°ÏñËØÖµ
				}
				else
				{
				sum_1=sum_1+pix[x][y];//Í³¼ÆÇ°¾°»Ò¶ÈÖµ
				c1++;                 //Í³¼ÆÇ°¾°ÏñËØÖµ
				}
			}
		}
		w0=c0/(c0+c1);//±³¾°ÏñËØËùÕ¼±ÈÀý
		w1=c1/(c0+c1);//Ç°¾°ÏñËØËùÕ¼±ÈÀý
		if(c0==0)
			u0=0;
		else
			u0=sum_0/c0;//±³¾°Æ½¾ù»Ò¶ÈÖµ
		if(c1==0)
			u1=0;
		else
			u1=sum_1/c1;//Ç°¾°Æ½¾ù»Ò¶ÈÖµ
		g=w0*w1*(u0-u1)*(u0-u1);
		if(g>g_max)//±£´æ×î¼ÑãÐÖµ
		{
			g_max=g;
			index_max=index;
		}
	}
	//¸ù¾ÝËùÇóãÐÖµ½øÐÐãÐÖµ·Ö¸î
	for(int x=0;x<width;x++)
	{
		for(int y=0;y<height;y++)
		{
			if(pix[x][y]<index_max)
				pix[x][y]=0;
			else
				pix[x][y]=1;
		}
	}

	//0+0½×¾Ø
	double m00=0;
	for(int x=0;x<width;x++)
		for(int y=0;y<height;y++)
			m00+=pix[x][y];
	//1+0½×¾Ø
	double m10=0;
	for(int x=0;x<width;x++)
		for(int y=0;y<height;y++)
			m10+=(x+1)*pix[x][y];
    //0+1½×¾Ø
	double m01=0;
	for(int x=0;x<width;x++)
		for(int y=0;y<height;y++)
			m01+=(y+1)*pix[x][y];
	//1+1½×¾Ø
	double m11=0;
	for(int x=0;x<width;x++)
		for(int y=0;y<height;y++)
			m11+=(y+1)*(x+1)*pix[x][y];
	//2+0½×¾Ø
	double m20=0;
	for(int x=0;x<width;x++)
		for(int y=0;y<height;y++)
			m20+=(x+1)*(x+1)*pix[x][y];
	//0+2½×¾Ø
	double m02=0;
	for(int x=0;x<width;x++)
		for(int y=0;y<height;y++)
			m02+=(y+1)*(y+1)*pix[x][y];
	//3+0½×¾Ø
	double m30=0;
	for(int x=0;x<width;x++)
		for(int y=0;y<height;y++)
			m30+=(x+1)*(x+1)*(x+1)*pix[x][y];
	//0+3½×¾Ø
	double m03=0;
	for(int x=0;x<width;x++)
		for(int y=0;y<height;y++)
			m03+=(y+1)*(y+1)*(y+1)*pix[x][y];
	//1+2½×¾Ø
	double m12=0;
	for(int x=0;x<width;x++)
		for(int y=0;y<height;y++)
			m12+=(x+1)*(y+1)*(y+1)*pix[x][y];
	//2+1½×¾Ø
	double m21=0;
	for(int x=0;x<width;x++)
		for(int y=0;y<height;y++)
			m21+=(x+1)*(x+1)*(y+1)*pix[x][y];

	//ÇóÍ¼ÏñµÄÇøÓòÖØÐÄ
	double xbar,ybar;
	xbar=(double)m10/m00;
	ybar=(double)m01/m00;

	//ÇóÖÐÐÄ¾Ø
	double eta11,eta20,eta02,eta30,eta03,eta21,eta12;
	eta11=(m11-ybar*m10)/(m00*m00);
	eta20=(m20-xbar*m10)/(m00*m00);
	eta02=(m02-ybar*m01)/(m00*m00);
	eta30=(m30-3*xbar*m20+2*xbar*xbar*m10)/(m00*m00*sqrt(m00));
	eta03=(m03-3*ybar*m02+2*ybar*ybar*m01)/(m00*m00*sqrt(m00));
	eta21=(m21-2*xbar*m11-ybar*m20+2*xbar*xbar*m01)/(m00*m00*sqrt(m00));
	eta12=(m12-2*ybar*m11-xbar*m02+2*ybar*ybar*m10)/(m00*m00*sqrt(m00));

    //HU²»±ä¾Ø
	double phi[8];
	phi[0]=eta20+eta02;
	phi[1]=(eta20-eta02)*(eta20-eta02)+(4*eta11*eta11);
	phi[2]=((eta30-3*eta12)*(eta30-3*eta12))+((3*eta21-eta03)*(3*eta21-eta03));
	phi[3]=((eta30+eta12)*(eta30+eta12))+((eta21+eta03)*(eta21+eta03));
	phi[4]=(eta30-3*eta12)*(eta30+eta12)*((eta30+eta12)*(eta30+eta12)-3*(eta21+eta03)*(eta21+eta03)+
		        (3*eta21-eta03)*(eta21+eta03)*(3*(eta30+eta12)*(eta30+eta12)-(eta21+eta03)*(eta21+eta03)));
	phi[5]=(eta20-eta02)*((eta30+eta12)*(eta30+eta12)-(eta21+eta03)*(eta21+eta03))+
		        4*eta11*(eta30+eta12)*(eta21+eta03);
	phi[6]=(3*eta21-eta03)*(eta30+eta12)*((eta30+eta12)*(eta30+eta12)-3*(eta21+eta03)*(eta21+eta03))+
		        (3*eta12-eta30)*(eta21+eta03)*(3*(eta30+eta12)*(eta30+eta12)-(eta21+eta03)*(eta21+eta03)); 
	//Í¼ÏñÀëÐÄÂÊ
	phi[7]=((eta20-eta02)*(eta20-eta02)+4*eta11*eta11)/((eta20+eta02)*(eta20+eta02));
if(mode==1)
	for(int i=0;i<8;i++)
	{
		phi[i]=fabs(log(fabs(phi[i])));
		feature_shape[i]=phi[i];
	}
else
	for(int i=0;i<8;i++)
	{
		phi[i]=fabs(log(fabs(phi[i])));
		feature_shape_1[i]=phi[i];
	}
}
*/


void CSetDlg::OnBnClickedButton6()
{
	// TODO: ÔÚ´ËÌí¼Ó¿Ø¼þÍ¨Öª´¦Àí³ÌÐò´úÂë
	extern string m_movPicName;
	string s = m_movPicName;
	char *strtochar = const_cast<char*>(s.c_str()); 
	strtochar = strtok(strtochar,"/");
	vector<string> fileNames = searchFile(strtochar);

	char* pszPath1 = (char*)malloc(150*sizeof(char));
	Mat srchash, dsthash;
	const char* strPicPath = m_movPicName.c_str();
	Mat src = imread(strPicPath, 0); 
	fingerprint(src, &srchash);

	for(int i = 0; i < fileNames.size(); i++)
	{
		memset(pszPath1,0,150);
		string name = fileNames[i];
		const char* q = name.data();
		strcat_s(pszPath1,150,strtochar);
		strcat_s(pszPath1,150,q);

		Mat dst = imread(pszPath1, 0);
		fingerprint(dst, &dsthash);
		int d = 0;
        for (int n = 0; n < srchash.size[1]; n++)
		{
            if (srchash.at<uchar>(0,n) != dsthash.at<uchar>(0,n)) 
				d++; 
		}
		name_path[pszPath1] = d;
	}


	vector<PAIR> name_score_vec(name_path.begin(), name_path.end());
	sort(name_score_vec.begin(), name_score_vec.end(), cmp_by_value);
	int m_picSize=0;
	for(int i=0;i<name_score_vec.size();i++)
	{
		CImage  image;
		int cx, cy;  
		CRect   rect;  
		int ModeOld;
		CDC *pDc = NULL;
		//¸ù¾ÝÂ·¾¶ÔØÈëÍ¼Æ¬  
		const char* strPicPath = name_score_vec[i].first.data();	
		image.Load(strPicPath);    
		//»ñÈ¡Í¼Æ¬µÄ¿í ¸ß
		cx  = image.GetWidth();  
		cy  = image.GetHeight();  
		CWnd* Wnd = AfxGetMainWnd();
		CWnd* pWnd = NULL;
		if(m_picSize==0)
		{
			string tempStr(strPicPath);
			char *urlTemp = const_cast<char*>(tempStr.c_str());
			char* start = strstr(urlTemp, "C");
			char* end = strstr(urlTemp, "(");
			int partLen = end - start;
			char* p = (char*) malloc((partLen + 6) * sizeof(char));
			strncpy(p, start, partLen);
			p[partLen+0] = '.';
			p[partLen+1] = 'o';
			p[partLen+2] = 'f';
			p[partLen+3] = 'f';
			p[partLen+4] = 0;
			extern char *filename;
			strcpy_s(filename,100,p);
			delete(p);
			p = 0;
			pWnd= Wnd->GetDlgItem(IDC_PICTURE20);
			pWnd->GetClientRect(&rect);	 
			pDc = pWnd->GetDC();
			ModeOld=SetStretchBltMode(pDc->m_hDC,STRETCH_HALFTONE); 
			image.StretchBlt(pDc->m_hDC,rect,SRCCOPY);
			SetStretchBltMode(pDc->m_hDC,ModeOld); 
			pDc = NULL;
		}
		pWnd= Wnd->GetDlgItem(IDC_PICTURE10+m_picSize);//»ñÈ¡¿Ø¼þ¾ä±ú
		//»ñÈ¡Picture Control¿Ø¼þµÄ¿Í»§Çø
		pWnd->GetClientRect(&rect);
		//CDC *pDc = NULL;  
		pDc = pWnd->GetDC();//»ñÈ¡picture controlµÄDC  
		//ÉèÖÃÖ¸¶¨Éè±¸»·¾³ÖÐµÄÎ»Í¼À­ÉìÄ£Ê½
		ModeOld=SetStretchBltMode(pDc->m_hDC,STRETCH_HALFTONE); 
		//´ÓÔ´¾ØÐÎÖÐ¸´ÖÆÒ»¸öÎ»Í¼µ½Ä¿±ê¾ØÐÎ£¬°´Ä¿±êÉè±¸ÉèÖÃµÄÄ£Ê½½øÐÐÍ¼ÏñµÄÀ­Éì»òÑ¹Ëõ
		image.StretchBlt(pDc->m_hDC,rect,SRCCOPY);
		SetStretchBltMode(pDc->m_hDC,ModeOld); 
		ReleaseDC(pDc);  
		m_picSize++;
		if(m_picSize>7)
			break;
	}
}


void CSetDlg::OnBnClickedButton4()
{
	// TODO: ÔÚ´ËÌí¼Ó¿Ø¼þÍ¨Öª´¦Àí³ÌÐò´úÂë
	
}


void CSetDlg::OnBnClickedButton5()
{
	// TODO: ÔÚ´ËÌí¼Ó¿Ø¼þÍ¨Öª´¦Àí³ÌÐò´úÂë  
}


BOOL CSetDlg::OnInitDialog()
{
	CDialogEx::OnInitDialog();
	pDlg = this;
	strPicPath = "";
	return TRUE;
}

void CSetDlg::OnLButtonUp(UINT nFlags, CPoint point)
{
	// TODO: ÔÚ´ËÌí¼ÓÏûÏ¢´¦Àí³ÌÐò´úÂëºÍ/»òµ÷ÓÃÄ¬ÈÏÖµ
	CPoint p = point;
		int point_x = p.x;
		int point_y = p.y;
		CRect rect;
		CWnd* pWnd;
		CWnd* hWnd = NULL;
		CImage  image;
		int ModeOld;
		CDC* pDc;
		if(point_x > 40 && point_x < 350 && point_y > 30 && point_y <350){
			//pWnd = FindWindow("SetDlg",NULL);
			extern CSetDlg* pDlg;
			//pub->set_strPicPath = m_movPicName;
			hWnd = pDlg->GetDlgItem(IDC_PICTURE25);
			hWnd->GetClientRect(&rect);	 
			pDc = hWnd->GetDC();
			extern string m_movPicName;
			if(m_movPicName=="")
				return;
			image.Load(m_movPicName.c_str()); 
			ModeOld=SetStretchBltMode(pDc->m_hDC,STRETCH_HALFTONE); 
			image.StretchBlt(pDc->m_hDC,rect,SRCCOPY);
		}
	CDialogEx::OnLButtonUp(nFlags, point);
}
