# Supplementary material for: 3D model retrieval based on interactive attention CNN and multiple features
Source: PeerJ Comput Sci. 2023 Feb 10;9:e1227. doi: 10.7717/peerj-cs.1227 (PMC10280475; doi:10.7717/peerj-cs.1227)
Supplement: Supplemental Information 1 [file peerj-cs-09-1227-s001.zip › sourcecode/D123/SetDlg.h]

#pragma once
#include"resource.h"
#include"stdafx.h"
#include <opencv2/opencv.hpp>
#include <opencv2/opencv.hpp>
#include<vector>
#include<iostream>
#include<map>
#include"Thread_public.h"


#include"DirDialog.h"


using namespace std;
using namespace cv;  

// CSetDlg ¶Ô»°¿ò
/*
typedef struct CvScalar  
{  
  double val[4];  
}CvScalar;
*/


class CSetDlg : public CDialogEx
{
	DECLARE_DYNAMIC(CSetDlg)

public:
	CSetDlg(CWnd* pParent = NULL);   // ±ê×¼¹¹Ôìº¯Êý
	virtual ~CSetDlg();

// ¶Ô»°¿òÊý¾Ý
	enum { IDD = IDD_SHOW_DLG };
public:
	string dic_path;//ÎÄ¼þ¼ÐµÄÂ·¾¶
	
	map<string,int> name_path;
	
protected:
	virtual void DoDataExchange(CDataExchange* pDX);    // DDX/DDV Ö§³Ö

	DECLARE_MESSAGE_MAP()
public:
	afx_msg void OnBnClickedButton1();
	//afx_msg void OnBnClickedButton4();
	afx_msg void OnBnClickedButton2();
	afx_msg void OnBnClickedButton6();
	afx_msg void OnBnClickedButton4();
	afx_msg void OnBnClickedButton5();
public:
	vector<string> searchFile(string str);
	int fingerprint(Mat src, Mat* hash);
public:
	//bool cmp_by_value(const PAIR& lhs, const PAIR& rhs);
	//bool operator()(const PAIR& lhs, const PAIR& rhs);
	
	/*CvScalar scalar;
	double pix[400][400];
	int R;
	int G;
	int B;
	double feature_shape[8];//´ý¼ìË÷Í¼ÏñµÄÐÎ×´ÌØÕ÷
	double feature_shape_1[8]; //µ±Ç°·ÖÎöÍ¼ÏñµÄÐÎ×´ÌØÕ÷


	int counts;
	*/


	virtual BOOL OnInitDialog();
public:
	Thread_public* pub;
	string strPicPath;
	afx_msg void OnLButtonUp(UINT nFlags, CPoint point);
	//void torque(const char* pathfile,int mode);
	//void Shape_SeekImage();
};
