# Supplementary material for: 3D model retrieval based on interactive attention CNN and multiple features
Source: PeerJ Comput Sci. 2023 Feb 10;9:e1227. doi: 10.7717/peerj-cs.1227 (PMC10280475; doi:10.7717/peerj-cs.1227)
Supplement: Supplemental Information 1 [file peerj-cs-09-1227-s001.zip › sourcecode/D123/ShowDlg.cpp]

// ShowDlg.cpp : ÊµÏÖÎÄ¼þ
//

#include "stdafx.h"
#include "ShowDlg.h"
#include "afxdialogex.h"


// CShowDlg ¶Ô»°¿ò
enum {CURVE,CLEAN};
IMPLEMENT_DYNAMIC(CShowDlg, CDialogEx)

CShowDlg::CShowDlg(CWnd* pParent /*=NULL*/)
	: CDialogEx(CShowDlg::IDD, pParent)
{

	m_DrawFlag = false;
}

CShowDlg::~CShowDlg()
{
}

void CShowDlg::DoDataExchange(CDataExchange* pDX)
{
	CDialogEx::DoDataExchange(pDX);
}


BEGIN_MESSAGE_MAP(CShowDlg, CDialogEx)
	ON_WM_LBUTTONDOWN()
	ON_WM_LBUTTONUP()
	ON_WM_MOUSEMOVE()
	ON_WM_PAINT()
END_MESSAGE_MAP()


// CShowDlg ÏûÏ¢´¦Àí³ÌÐò


void CShowDlg::OnLButtonDown(UINT nFlags, CPoint point)
{
	//// TODO: ÔÚ´ËÌí¼ÓÏûÏ¢´¦Àí³ÌÐò´úÂëºÍ/»òµ÷ÓÃÄ¬ÈÏÖµ
	/*this->ClientToScreen(&point);
	this->ScreenToClient(&point);*/
	pointMouseDown = point;
	m_DrawFlag = true;
	/*HBRUSH hbrush = ::CreateSolidBrush(RGB(255,255,255));
	::SetClassLong(this->m_hWnd,GCL_HBRBACKGROUND,(LONG)hbrush);
	::DeleteObject(hbrush);
	this->RedrawWindow();*/

	CDialogEx::OnLButtonDown(nFlags, point);
}


void CShowDlg::OnLButtonUp(UINT nFlags, CPoint point)
{
	// TODO: ÔÚ´ËÌí¼ÓÏûÏ¢´¦Àí³ÌÐò´úÂëºÍ/»òµ÷ÓÃÄ¬ÈÏÖµ
	m_DrawFlag = false;
	CDialogEx::OnLButtonUp(nFlags, point);
}


void CShowDlg::OnMouseMove(UINT nFlags, CPoint point)
{
	// TODO: ÔÚ´ËÌí¼ÓÏûÏ¢´¦Àí³ÌÐò´úÂëºÍ/»òµ÷ÓÃÄ¬ÈÏÖµ
	/*if(m_DrawFlag==true)
	{
		CClientDC dc(this);

		CPen pen(PS_SOLID,5,color);
		dc.SelectObject(pen);


		dc.MoveTo(pointMouseDown);
		dc.LineTo(point);
	}*/


	if(m_DrawFlag==true)
	{
		/*this->ClientToScreen(&point);
		this->ScreenToClient(&point);*/

 		CDC* pDC=this->GetDC();    //»ñÈ¡¶Ô»°¿ò¾ä±ú


		/*if(m_nDrawStyle==CURVE)
		{	*/
			color = RGB(0,0,0);
			CPen pen(PS_SOLID,1,color);
			pDC->SelectObject(pen);
			pDC->MoveTo(pointMouseDown);
			pDC->LineTo(point);
			
			pointMouseDown = point;
			return;
	/*	}*/
		if(m_nDrawStyle==CLEAN)
		{	
			CBrush brush(RGB(255,255,255));
			CPoint pt1;
			CPoint pt2;
			pt1.x=point.x-10;
			pt1.y=point.y;
			pt2.x=point.x;
			pt2.y=point.y+10;
			pDC->FillRect(CRect(pt1,pt2),&brush);
		}
	}
	CDialogEx::OnMouseMove(nFlags, point);
}


BOOL CShowDlg::OnInitDialog()
{
	CDialogEx::OnInitDialog();

	m_wndToolBar.CreateEx(this);                     //´´½¨¿Õ°×¹¤¾ßÀ¸
	m_wndToolBar.LoadToolBar(IDR_TOOLBAR1);          //¼ÓÔØ¹¤¾ßÀ¸×ÊÔ´
	CRect rect; 
	GetClientRect(&rect);                         //¼ÆËã¿Í»§Çø´óÐ¡
	m_wndToolBar.MoveWindow(0,0,rect.Width(), 25);   //±ØÐëÉèÖÃ¹¤¾ßÀ¸ÏÔÊ¾Î»ÖÃ

	return TRUE;  // return TRUE unless you set the focus to a control
}

void CShowDlg::OnPaint()
{
	CPaintDC dc(this); // device context for painting
	CBrush brush(RGB(255,255,255));
	RECT rect = {0,39,350,325};
	dc.FillRect(&rect,&brush);
}
