# Supplementary material for: 3D model retrieval based on interactive attention CNN and multiple features
Source: PeerJ Comput Sci. 2023 Feb 10;9:e1227. doi: 10.7717/peerj-cs.1227 (PMC10280475; doi:10.7717/peerj-cs.1227)
Supplement: Supplemental Information 1 [file peerj-cs-09-1227-s001.zip › sourcecode/D123/ShowDlg.h]

#pragma once
#include "resource.h"
#include<list>
using namespace std;
// CShowDlg ¶Ô»°¿ò

//enum {CURVE,CLEAN};
typedef struct coordinates_xy
{
	int x;
	int y;
	int num;
}coordinates_xy;
class CShowDlg : public CDialogEx
{
	DECLARE_DYNAMIC(CShowDlg)

public:
	CShowDlg(CWnd* pParent = NULL);   // ±ê×¼¹¹Ôìº¯Êý
	virtual ~CShowDlg();

// ¶Ô»°¿òÊý¾Ý
	enum { IDD = IDD_SHOWDDLG };
public:
	CToolBar m_wndToolBar;
	CPoint pointMouseDown;
	bool m_DrawFlag;
	CPoint blag;
	int m_nDrawStyle;
	int color;
	list<coordinates_xy*> lst;
	
public:
	afx_msg void OnChangeDrawStyle(UINT uID);

protected:
	virtual void DoDataExchange(CDataExchange* pDX);    // DDX/DDV Ö§³Ö

	DECLARE_MESSAGE_MAP()
public:
	afx_msg void OnLButtonDown(UINT nFlags, CPoint point);
	afx_msg void OnLButtonUp(UINT nFlags, CPoint point);
	afx_msg void OnMouseMove(UINT nFlags, CPoint point);
	virtual BOOL OnInitDialog();
	afx_msg void OnPaint();
public:
	
};
