# Supplementary material for: 3D model retrieval based on interactive attention CNN and multiple features
Source: PeerJ Comput Sci. 2023 Feb 10;9:e1227. doi: 10.7717/peerj-cs.1227 (PMC10280475; doi:10.7717/peerj-cs.1227)
Supplement: Supplemental Information 1 [file peerj-cs-09-1227-s001.zip › sourcecode/D123/Thread_public.cpp]

#include "stdafx.h"
#include "Thread_public.h"

//extern int a;
string m_movPicName;
char *filename  = new char[100];
Thread_public::Thread_public(void)
{
	set_strPicPath = "";
}


Thread_public::~Thread_public(void)
{
}
