# Supplementary material for: 3D model retrieval based on interactive attention CNN and multiple features
Source: PeerJ Comput Sci. 2023 Feb 10;9:e1227. doi: 10.7717/peerj-cs.1227 (PMC10280475; doi:10.7717/peerj-cs.1227)
Supplement: Supplemental Information 1 [file peerj-cs-09-1227-s001.zip › sourcecode/D123/Thread_public.h]

#pragma once
#include<string>
using namespace std; 
class Thread_public
{
public:
	Thread_public(void);
	~Thread_public(void);
public:
	string set_strPicPath;
};
