# Supplementary material for: 3D model retrieval based on interactive attention CNN and multiple features
Source: PeerJ Comput Sci. 2023 Feb 10;9:e1227. doi: 10.7717/peerj-cs.1227 (PMC10280475; doi:10.7717/peerj-cs.1227)
Supplement: Supplemental Information 1 [file peerj-cs-09-1227-s001.zip › sourcecode/D123/jiansuo.h]

// jiansuo.h : PROJECT_NAME Ó¦ÓÃ³ÌÐòµÄÖ÷Í·ÎÄ¼þ
//

#pragma once

#ifndef __AFXWIN_H__
	#error "ÔÚ°üº¬´ËÎÄ¼þÖ®Ç°°üº¬¡°stdafx.h¡±ÒÔÉú³É PCH ÎÄ¼þ"
#endif

#include "resource.h"		// Ö÷·ûºÅ


// CjiansuoApp:
// ÓÐ¹Ø´ËÀàµÄÊµÏÖ£¬Çë²ÎÔÄ jiansuo.cpp
//

class CjiansuoApp : public CWinApp
{
public:
	CjiansuoApp();

// ÖØÐ´
public:
	virtual BOOL InitInstance();

// ÊµÏÖ

	DECLARE_MESSAGE_MAP()
};

extern CjiansuoApp theApp;
