# Supplementary material for: 3D model retrieval based on interactive attention CNN and multiple features
Source: PeerJ Comput Sci. 2023 Feb 10;9:e1227. doi: 10.7717/peerj-cs.1227 (PMC10280475; doi:10.7717/peerj-cs.1227)
Supplement: Supplemental Information 1 [file peerj-cs-09-1227-s001.zip › sourcecode/D123/jiansuo.vcxproj]

<?xml version="1.0" encoding="utf-8"?>
<Project DefaultTargets="Build" ToolsVersion="4.0" xmlns="http://schemas.microsoft.com/developer/msbuild/2003">
  <ItemGroup Label="ProjectConfigurations">
    <ProjectConfiguration Include="Debug|Win32">
      <Configuration>Debug</Configuration>
      <Platform>Win32</Platform>
    </ProjectConfiguration>
    <ProjectConfiguration Include="Release|Win32">
      <Configuration>Release</Configuration>
      <Platform>Win32</Platform>
    </ProjectConfiguration>
  </ItemGroup>
  <PropertyGroup Label="Globals">
    <ProjectGuid>{CC63A4C7-1873-4070-A58F-61DAA4118FFD}</ProjectGuid>
    <RootNamespace>jiansuo</RootNamespace>
    <Keyword>MFCProj</Keyword>
    <ProjectName>research</ProjectName>
  </PropertyGroup>
  <Import Project="$(VCTargetsPath)\Microsoft.Cpp.Default.props" />
  <PropertyGroup Condition="'$(Configuration)|$(Platform)'=='Debug|Win32'" Label="Configuration">
    <ConfigurationType>Application</ConfigurationType>
    <UseDebugLibraries>true</UseDebugLibraries>
    <PlatformToolset>v110</PlatformToolset>
    <CharacterSet>MultiByte</CharacterSet>
    <UseOfMfc>Dynamic</UseOfMfc>
  </PropertyGroup>
  <PropertyGroup Condition="'$(Configuration)|$(Platform)'=='Release|Win32'" Label="Configuration">
    <ConfigurationType>Application</ConfigurationType>
    <UseDebugLibraries>false</UseDebugLibraries>
    <PlatformToolset>v110</PlatformToolset>
    <WholeProgramOptimization>true</WholeProgramOptimization>
    <CharacterSet>Unicode</CharacterSet>
    <UseOfMfc>Dynamic</UseOfMfc>
  </PropertyGroup>
  <Import Project="$(VCTargetsPath)\Microsoft.Cpp.props" />
  <ImportGroup Label="ExtensionSettings">
  </ImportGroup>
  <ImportGroup Label="PropertySheets" Condition="'$(Configuration)|$(Platform)'=='Debug|Win32'">
    <Import Project="$(UserRootDir)\Microsoft.Cpp.$(Platform).user.props" Condition="exists('$(UserRootDir)\Microsoft.Cpp.$(Platform).user.props')" Label="LocalAppDataPlatform" />
  </ImportGroup>
  <ImportGroup Label="PropertySheets" Condition="'$(Configuration)|$(Platform)'=='Release|Win32'">
    <Import Project="$(UserRootDir)\Microsoft.Cpp.$(Platform).user.props" Condition="exists('$(UserRootDir)\Microsoft.Cpp.$(Platform).user.props')" Label="LocalAppDataPlatform" />
  </ImportGroup>
  <PropertyGroup Label="UserMacros" />
  <PropertyGroup Condition="'$(Configuration)|$(Platform)'=='Debug|Win32'">
    <LinkIncremental>true</LinkIncremental>
    <IncludePath>D:\Program Files\opencv\opencv\build\include;D:\Program Files\opencv\opencv\build\include\opencv;D:\Program Files\opencv\opencv\build\include\opencv2;D:\Program Files\opengl\glutdlls37beta;D:\Program Files\opengl\opengl SDK\lib;$(IncludePath)</IncludePath>
    <LibraryPath>D:\Program Files\opencv\opencv\build\x86\vc11\lib;D:\Program Files\opengl\glutdlls37beta;D:\Program Files\opengl\opengl SDK\lib;$(LibraryPath)</LibraryPath>
  </PropertyGroup>
  <PropertyGroup Condition="'$(Configuration)|$(Platform)'=='Release|Win32'">
    <LinkIncremental>false</LinkIncremental>
  </PropertyGroup>
  <ItemDefinitionGroup Condition="'$(Configuration)|$(Platform)'=='Debug|Win32'">
    <ClCompile>
      <PrecompiledHeader>Use</PrecompiledHeader>
      <WarningLevel>Level3</WarningLevel>
      <Optimization>Disabled</Optimization>
      <PreprocessorDefinitions>WIN32;_WINDOWS;_DEBUG;_CRT_SECURE_NO_WARNINGS;%(PreprocessorDefinitions)</PreprocessorDefinitions>
      <SDLCheck>true</SDLCheck>
    </ClCompile>
    <Link>
      <SubSystem>Windows</SubSystem>
      <GenerateDebugInformation>true</GenerateDebugInformation>
      <AdditionalDependencies>opencv_core249d.lib;opencv_imgproc249d.lib;opencv_highgui249d.lib;opencv_ml249d.lib;opencv_video249d.lib;opencv_features2d249d.lib;opencv_calib3d249d.lib;opencv_objdetect249d.lib;opencv_contrib249d.lib;opencv_legacy249d.lib;opencv_flann249d.lib;%(AdditionalDependencies)</AdditionalDependencies>
    </Link>
    <Midl>
      <MkTypLibCompatible>false</MkTypLibCompatible>
      <ValidateAllParameters>true</ValidateAllParameters>
      <PreprocessorDefinitions>_DEBUG;%(PreprocessorDefinitions)</PreprocessorDefinitions>
    </Midl>
    <ResourceCompile>
      <Culture>0x0804</Culture>
      <PreprocessorDefinitions>_DEBUG;%(PreprocessorDefinitions)</PreprocessorDefinitions>
      <AdditionalIncludeDirectories>$(IntDir);%(AdditionalIncludeDirectories)</AdditionalIncludeDirectories>
    </ResourceCompile>
  </ItemDefinitionGroup>
  <ItemDefinitionGroup Condition="'$(Configuration)|$(Platform)'=='Release|Win32'">
    <ClCompile>
      <WarningLevel>Level3</WarningLevel>
      <PrecompiledHeader>Use</PrecompiledHeader>
      <Optimization>MaxSpeed</Optimization>
      <FunctionLevelLinking>true</FunctionLevelLinking>
      <IntrinsicFunctions>true</IntrinsicFunctions>
      <PreprocessorDefinitions>WIN32;_WINDOWS;NDEBUG;%(PreprocessorDefinitions)</PreprocessorDefinitions>
      <SDLCheck>true</SDLCheck>
    </ClCompile>
    <Link>
      <SubSystem>Windows</SubSystem>
      <GenerateDebugInformation>true</GenerateDebugInformation>
      <EnableCOMDATFolding>true</EnableCOMDATFolding>
      <OptimizeReferences>true</OptimizeReferences>
    </Link>
    <Midl>
      <MkTypLibCompatible>false</MkTypLibCompatible>
      <ValidateAllParameters>true</ValidateAllParameters>
      <PreprocessorDefinitions>NDEBUG;%(PreprocessorDefinitions)</PreprocessorDefinitions>
    </Midl>
    <ResourceCompile>
      <Culture>0x0804</Culture>
      <PreprocessorDefinitions>NDEBUG;%(PreprocessorDefinitions)</PreprocessorDefinitions>
      <AdditionalIncludeDirectories>$(IntDir);%(AdditionalIncludeDirectories)</AdditionalIncludeDirectories>
    </ResourceCompile>
  </ItemDefinitionGroup>
  <ItemGroup>
    <Text Include="ReadMe.txt" />
  </ItemGroup>
  <ItemGroup>
    <ClInclude Include="DirDialog.h" />
    <ClInclude Include="GLAUX.H" />
    <ClInclude Include="jiansuo.h" />
    <ClInclude Include="jiansuoDlg.h" />
    <ClInclude Include="MytabCtrl.h" />
    <ClInclude Include="Resource.h" />
    <ClInclude Include="SetDlg.h" />
    <ClInclude Include="ShowDlg.h" />
    <ClInclude Include="stdafx.h" />
    <ClInclude Include="targetver.h" />
    <ClInclude Include="Thread_public.h" />
  </ItemGroup>
  <ItemGroup>
    <ClCompile Include="DirDialog.cpp" />
    <ClCompile Include="jiansuo.cpp" />
    <ClCompile Include="jiansuoDlg.cpp" />
    <ClCompile Include="MytabCtrl.cpp" />
    <ClCompile Include="SetDlg.cpp" />
    <ClCompile Include="ShowDlg.cpp" />
    <ClCompile Include="stdafx.cpp">
      <PrecompiledHeader Condition="'$(Configuration)|$(Platform)'=='Debug|Win32'">Create</PrecompiledHeader>
      <PrecompiledHeader Condition="'$(Configuration)|$(Platform)'=='Release|Win32'">Create</PrecompiledHeader>
    </ClCompile>
    <ClCompile Include="Thread_public.cpp" />
  </ItemGroup>
  <ItemGroup>
    <ResourceCompile Include="jiansuo.rc" />
  </ItemGroup>
  <ItemGroup>
    <None Include="res\jiansuo.rc2" />
  </ItemGroup>
  <ItemGroup>
    <Image Include="res\jiansuo.ico" />
    <Image Include="res\toolbar1.bmp" />
  </ItemGroup>
  <ItemGroup>
    <Library Include="GLAUX.LIB" />
    <Library Include="glu.lib" />
    <Library Include="opengl.lib" />
  </ItemGroup>
  <Import Project="$(VCTargetsPath)\Microsoft.Cpp.targets" />
  <ImportGroup Label="ExtensionTargets">
  </ImportGroup>
  <ProjectExtensions>
    <VisualStudio>
      <UserProperties RESOURCE_FILE="jiansuo.rc" />
    </VisualStudio>
  </ProjectExtensions>
</Project>
