# Supplementary material for: 3D model retrieval based on interactive attention CNN and multiple features
Source: PeerJ Comput Sci. 2023 Feb 10;9:e1227. doi: 10.7717/peerj-cs.1227 (PMC10280475; doi:10.7717/peerj-cs.1227)
Supplement: Supplemental Information 1 [file peerj-cs-09-1227-s001.zip › sourcecode/D123/jiansuo.vcxproj.filters]

<?xml version="1.0" encoding="utf-8"?>
<Project ToolsVersion="4.0" xmlns="http://schemas.microsoft.com/developer/msbuild/2003">
  <ItemGroup>
    <Filter Include="源文件">
      <UniqueIdentifier>{4FC737F1-C7A5-4376-A066-2A32D752A2FF}</UniqueIdentifier>
      <Extensions>cpp;c;cc;cxx;def;odl;idl;hpj;bat;asm;asmx</Extensions>
    </Filter>
    <Filter Include="头文件">
      <UniqueIdentifier>{93995380-89BD-4b04-88EB-625FBE52EBFB}</UniqueIdentifier>
      <Extensions>h;hpp;hxx;hm;inl;inc;xsd</Extensions>
    </Filter>
    <Filter Include="资源文件">
      <UniqueIdentifier>{67DA6AB6-F800-4c08-8B7A-83BB121AAD01}</UniqueIdentifier>
      <Extensions>rc;ico;cur;bmp;dlg;rc2;rct;bin;rgs;gif;jpg;jpeg;jpe;resx;tiff;tif;png;wav;mfcribbon-ms</Extensions>
    </Filter>
  </ItemGroup>
  <ItemGroup>
    <Text Include="ReadMe.txt" />
  </ItemGroup>
  <ItemGroup>
    <ClInclude Include="jiansuo.h">
      <Filter>头文件</Filter>
    </ClInclude>
    <ClInclude Include="jiansuoDlg.h">
      <Filter>头文件</Filter>
    </ClInclude>
    <ClInclude Include="stdafx.h">
      <Filter>头文件</Filter>
    </ClInclude>
    <ClInclude Include="targetver.h">
      <Filter>头文件</Filter>
    </ClInclude>
    <ClInclude Include="Resource.h">
      <Filter>头文件</Filter>
    </ClInclude>
    <ClInclude Include="MytabCtrl.h">
      <Filter>头文件</Filter>
    </ClInclude>
    <ClInclude Include="DirDialog.h">
      <Filter>头文件</Filter>
    </ClInclude>
    <ClInclude Include="ShowDlg.h">
      <Filter>头文件</Filter>
    </ClInclude>
    <ClInclude Include="SetDlg.h">
      <Filter>头文件</Filter>
    </ClInclude>
    <ClInclude Include="GLAUX.H">
      <Filter>头文件</Filter>
    </ClInclude>
    <ClInclude Include="Thread_public.h">
      <Filter>头文件</Filter>
    </ClInclude>
  </ItemGroup>
  <ItemGroup>
    <ClCompile Include="jiansuo.cpp">
      <Filter>源文件</Filter>
    </ClCompile>
    <ClCompile Include="jiansuoDlg.cpp">
      <Filter>源文件</Filter>
    </ClCompile>
    <ClCompile Include="stdafx.cpp">
      <Filter>源文件</Filter>
    </ClCompile>
    <ClCompile Include="MytabCtrl.cpp">
      <Filter>源文件</Filter>
    </ClCompile>
    <ClCompile Include="DirDialog.cpp">
      <Filter>源文件</Filter>
    </ClCompile>
    <ClCompile Include="ShowDlg.cpp">
      <Filter>源文件</Filter>
    </ClCompile>
    <ClCompile Include="SetDlg.cpp">
      <Filter>源文件</Filter>
    </ClCompile>
    <ClCompile Include="Thread_public.cpp">
      <Filter>源文件</Filter>
    </ClCompile>
  </ItemGroup>
  <ItemGroup>
    <ResourceCompile Include="jiansuo.rc">
      <Filter>资源文件</Filter>
    </ResourceCompile>
  </ItemGroup>
  <ItemGroup>
    <None Include="res\jiansuo.rc2">
      <Filter>资源文件</Filter>
    </None>
  </ItemGroup>
  <ItemGroup>
    <Image Include="res\jiansuo.ico">
      <Filter>资源文件</Filter>
    </Image>
    <Image Include="res\toolbar1.bmp">
      <Filter>资源文件</Filter>
    </Image>
  </ItemGroup>
  <ItemGroup>
    <Library Include="opengl.lib" />
    <Library Include="GLAUX.LIB" />
    <Library Include="glu.lib" />
  </ItemGroup>
</Project>
