# Supplementary material for: 3D model retrieval based on interactive attention CNN and multiple features
Source: PeerJ Comput Sci. 2023 Feb 10;9:e1227. doi: 10.7717/peerj-cs.1227 (PMC10280475; doi:10.7717/peerj-cs.1227)
Supplement: Supplemental Information 1 [file peerj-cs-09-1227-s001.zip › sourcecode/D123/jiansuoDlg.cpp]

// jiansuoDlg.cpp : ÊµÏÖÎÄ¼þ
//

#include "stdafx.h"
#include "jiansuo.h"
#include "jiansuoDlg.h"
#include "afxdialogex.h"
#include<string.h>

#include <time.h>

#include<iostream>
#include<fstream>  //×Ô¼º¼ÓµÄ
#include<cstring> //×Ô¼º¼ÓµÄ£¬ÓÃÓÚ·Ö¸î×Ö·û´®
#include<string> //×Ô¼º¼ÓµÄ£¬ÓÃÓÚ·Ö¸î×Ö·û´®
#include"resource.h"
#ifdef _DEBUG
#define new DEBUG_NEW
#endif


#define picture_name "picture.jpg";  
#define picture_path ""   //jpg×ªbmpÊ±£¬jpg´æ·ÅÂ·¾¶
#define bmp_path ""       //jpg×ªbmpÊ±£¬bmpÉú³ÉÂ·¾¶


// ÓÃÓÚÓ¦ÓÃ³ÌÐò¡°¹ØÓÚ¡±²Ëµ¥ÏîµÄ CAboutDlg ¶Ô»°¿ò

class CAboutDlg : public CDialogEx
{
public:
	CAboutDlg();

// ¶Ô»°¿òÊý¾Ý
	enum { IDD = IDD_ABOUTBOX };

	protected:
	virtual void DoDataExchange(CDataExchange* pDX);    // DDX/DDV Ö§³Ö

// ÊµÏÖ
protected:
	DECLARE_MESSAGE_MAP()
};

CAboutDlg::CAboutDlg() : CDialogEx(CAboutDlg::IDD)
{
}
 
void CAboutDlg::DoDataExchange(CDataExchange* pDX)
{
	CDialogEx::DoDataExchange(pDX);
}

BEGIN_MESSAGE_MAP(CAboutDlg, CDialogEx)
END_MESSAGE_MAP()


CjiansuoDlg::CjiansuoDlg(CWnd* pParent)
	: CDialogEx(CjiansuoDlg::IDD, pParent)
	, m_radiogroup1(0)
{
	m_hIcon = AfxGetApp()->LoadIcon(IDR_MAINFRAME);
	m_DrawFlag = false;
	m_nDrawStyle = -1;
	color = RGB(0,0,0);

	oriImg    = NULL;
	grayImg   = NULL;
	Z_mode    = 0;
	means = twoDiShape;
	
}
CjiansuoDlg::~CjiansuoDlg()
{
}
void CjiansuoDlg::DoDataExchange(CDataExchange* pDX)
{
	CDialogEx::DoDataExchange(pDX);
	DDX_Control(pDX,IDC_TAB1,c_tab);
	DDX_Radio(pDX, IDC_RADIO1, m_radiogroup1);
}


BEGIN_MESSAGE_MAP(CjiansuoDlg, CDialogEx)
	ON_WM_SYSCOMMAND()
	ON_WM_PAINT()
	ON_WM_QUERYDRAGICON()
	ON_WM_LBUTTONDOWN()
	ON_WM_LBUTTONUP()
	ON_WM_MOUSEMOVE()
	ON_COMMAND_RANGE(ID_DRAW,ID_CLEAN,&CjiansuoDlg::OnChangeDrawStyle)
	ON_BN_CLICKED(IDC_BUTTON1, &CjiansuoDlg::OnBeginRetrieve)
	ON_BN_CLICKED(IDC_BUTTON2, &CjiansuoDlg::OnSelectDataBasePath)
	ON_BN_CLICKED(IDC_BUTTON3, &CjiansuoDlg::OnShowModel)

	ON_BN_CLICKED(IDC_RADIO1, &CjiansuoDlg::OnBnClickedRadio1)
	ON_BN_CLICKED(IDC_RADIO1, &CjiansuoDlg::OnBnClickedRadio6)
	ON_BN_CLICKED(IDC_BUTTON4, &CjiansuoDlg::OnModifyModel)
	ON_BN_CLICKED(IDC_RADIO2, &CjiansuoDlg::OnBnClickedRadio2)
	ON_NOTIFY(TCN_SELCHANGE, IDC_TAB1, &CjiansuoDlg::OnTcnSelchangeTab1)
END_MESSAGE_MAP()
enum {CURVE,CLEAN};
void CjiansuoDlg::OnChangeDrawStyle(UINT uID)
{
	m_nDrawStyle = uID-ID_DRAW;
}

// CjiansuoDlg ÏûÏ¢´¦Àí³ÌÐò

BOOL CjiansuoDlg::OnInitDialog()
{
	CDialogEx::OnInitDialog();

	// ½«¡°¹ØÓÚ...¡±²Ëµ¥ÏîÌí¼Óµ½ÏµÍ³²Ëµ¥ÖÐ¡£

	// IDM_ABOUTBOX ±ØÐëÔÚÏµÍ³ÃüÁî·¶Î§ÄÚ¡£
	ASSERT((IDM_ABOUTBOX & 0xFFF0) == IDM_ABOUTBOX);
	ASSERT(IDM_ABOUTBOX < 0xF000);

	CMenu* pSysMenu = GetSystemMenu(FALSE);
	if (pSysMenu != NULL)
	{
		BOOL bNameValid;
		CString strAboutMenu;
		bNameValid = strAboutMenu.LoadString(IDS_ABOUTBOX);
		ASSERT(bNameValid);
		if (!strAboutMenu.IsEmpty())
		{
			pSysMenu->AppendMenu(MF_SEPARATOR);
			pSysMenu->AppendMenu(MF_STRING, IDM_ABOUTBOX, strAboutMenu);
		}
	}

	// ÉèÖÃ´Ë¶Ô»°¿òµÄÍ¼±ê¡£µ±Ó¦ÓÃ³ÌÐòÖ÷´°¿Ú²»ÊÇ¶Ô»°¿òÊ±£¬¿ò¼Ü½«×Ô¶¯
	//  Ö´ÐÐ´Ë²Ù×÷
	SetIcon(m_hIcon, TRUE);			// ÉèÖÃ´óÍ¼±ê
	SetIcon(m_hIcon, FALSE);		// ÉèÖÃÐ¡Í¼±ê

	
	CString str[2]={"²ÝÍ¼¼ìË÷","ÈýÎ¬Ä£ÐÍ¼ìË÷"};
	c_tab.InitTabCtrl(2,str);

	((CButton *)GetDlgItem(IDC_RADIO1))->SetCheck(FALSE);//Ñ¡ÉÏ
	return TRUE;  // ³ý·Ç½«½¹µãÉèÖÃµ½¿Ø¼þ£¬·ñÔò·µ»Ø TRUE
}

void CjiansuoDlg::OnSysCommand(UINT nID, LPARAM lParam)
{
	if ((nID & 0xFFF0) == IDM_ABOUTBOX)
	{
		CAboutDlg dlgAbout;
		dlgAbout.DoModal();
	}
	else
	{
		CDialogEx::OnSysCommand(nID, lParam);
	}
}

// Èç¹ûÏò¶Ô»°¿òÌí¼Ó×îÐ¡»¯°´Å¥£¬ÔòÐèÒªÏÂÃæµÄ´úÂë
//  À´»æÖÆ¸ÃÍ¼±ê¡£¶ÔÓÚÊ¹ÓÃÎÄµµ/ÊÓÍ¼Ä£ÐÍµÄ MFC Ó¦ÓÃ³ÌÐò£¬
//  Õâ½«ÓÉ¿ò¼Ü×Ô¶¯Íê³É¡£

void CjiansuoDlg::OnPaint()
{
	if (IsIconic())
	{
		CPaintDC dc(this); // ÓÃÓÚ»æÖÆµÄÉè±¸ÉÏÏÂÎÄ

		SendMessage(WM_ICONERASEBKGND, reinterpret_cast<WPARAM>(dc.GetSafeHdc()), 0);

		// Ê¹Í¼±êÔÚ¹¤×÷Çø¾ØÐÎÖÐ¾ÓÖÐ
		int cxIcon = GetSystemMetrics(SM_CXICON);
		int cyIcon = GetSystemMetrics(SM_CYICON);
		CRect rect;
		GetClientRect(&rect);
		int x = (rect.Width() - cxIcon + 1) / 2;
		int y = (rect.Height() - cyIcon + 1) / 2;

		// »æÖÆÍ¼±ê
		dc.DrawIcon(x, y, m_hIcon);
	}
	else
	{
		CDialogEx::OnPaint();
	}
}

//µ±ÓÃ»§ÍÏ¶¯×îÐ¡»¯´°¿ÚÊ±ÏµÍ³µ÷ÓÃ´Ëº¯ÊýÈ¡µÃ¹â±ê
//ÏÔÊ¾¡£
HCURSOR CjiansuoDlg::OnQueryDragIcon()
{
	return static_cast<HCURSOR>(m_hIcon);
}

void CjiansuoDlg::OnLButtonDown(UINT nFlags, CPoint point)
{
	pointMouseDown = point;
	int point_x = point.x;
	int point_y = point.y;
	if(point_x>98 && point_x<1307 && point_y>493 && point_y<972){
		//Ñ¡ÖÐ×´Ì¬
		int pointNum = point_x / 300;
		//CWnd *pWnd = NULL;
		//CDC *pDc = NULL;
		//CRect rect;
		if(point_y > 730){
			pointNum+=4;
		}
		extern string m_movPicName;
		m_movPicName = strPicPath[pointNum];
	}
	CDialogEx::OnLButtonDown(nFlags, point);
}


void CjiansuoDlg::OnLButtonUp(UINT nFlags, CPoint point)
{
	CDialogEx::OnLButtonUp(nFlags, point);
}


void CjiansuoDlg::OnMouseMove(UINT nFlags, CPoint point)
{
	m_DrawFlag = true;
	
	CDialogEx::OnMouseMove(nFlags, point);
}

float* CjiansuoDlg::integration(float* src_result,float* srcFiture_result,float* D2_result)//ÌØÕ÷½øÐÐÕûºÏº¯Êý
{
	float* Integration = new float[52];
	int num = 0;
	int i;
	for(int i=0;i<24;i++){
		Integration[num] = src_result[i];    // 35Î¬Zernike¾Ø
		num++;
	}
	for(i=0;i<18;i++){
		Integration[num] = srcFiture_result[i];	  //¸µÀïÒ¶ÌØÕ÷
		num++;
	}
	for(i=0;i<10;i++){
		Integration[num] = D2_result[i];     //D2
		num++;
	}
	return Integration;
}
void CjiansuoDlg::savePicture(char* pszPath)
{
	CRect rcPlot;
	GetDlgItem(IDC_TAB1)->GetWindowRect(&rcPlot); //»ñÈ¡IDC_VIEWÔÚÕû¸öÆÁÄ»ÖÐµÄÏñËØÎ»ÖÃ
	ScreenToClient(&rcPlot);//»ñÈ¡IDC_VIEWÔÚ¸¸´°¿ÚÖÐµÄÎ»ÖÃ
	HDC hDC= ::GetWindowDC(GetDlgItem(IDC_TAB1)->GetSafeHwnd());
	HDC hDCMem= ::CreateCompatibleDC(hDC);// ½¨Á¢ºÍÆÁÄ»¼æÈÝµÄbitmap 
	HBITMAP hBitmap= ::CreateCompatibleBitmap(hDC,rcPlot.Width(),rcPlot.Height());
	HBITMAP hOldBitmap= (HBITMAP)::SelectObject(hDCMem,hBitmap);////½«memBitmapÑ¡ÈëÄÚ´æDC 
	::BitBlt(hDCMem,0,0,rcPlot.Width(),rcPlot.Height(),hDC,0,0,SRCCOPY);// µ÷½â¸ß¶È¿í¶È 
	::SelectObject(hDCMem,hOldBitmap);
	
	int nCX = 250;
	int nCY = 250;
	HWND aa = ::FindWindow(NULL,"ÈýÎ¬Ä£ÐÍ¼ìË÷");
	HDC dc = ::GetDC(aa);
	HDC hMemDC = ::CreateCompatibleDC(dc);
	HBITMAP hBitmap1= ::CreateCompatibleBitmap(dc,nCX,nCY);
	::SelectObject(hMemDC,hBitmap1);

	::BitBlt(hMemDC,0,0,nCX,nCY,dc,45,85,SRCCOPY); 
	CImage image;
	image.Attach(hBitmap1);
	image.Save(pszPath);
	image.Detach();

	::DeleteObject(hBitmap1);
	::DeleteDC(hMemDC);
	::ReleaseDC(::GetDesktopWindow(),dc);
}
void CjiansuoDlg::pictureShow(map<float,string> map_name)
{
	int m_picSize=0;
	map<float, string>::iterator ite = map_name.begin();
	while(ite != map_name.end())
	{ 
		CImage  image; 
		CRect   rect;  
		int ModeOld;
		CDC *pDc = NULL;
		CWnd *pWnd = NULL; 
		//¸ù¾ÝÂ·¾¶ÔØÈëÍ¼Æ¬  
		strPicPath[m_picSize] = (ite->second).data();
		image.Load(strPicPath[m_picSize].c_str());     
		if(m_picSize==0)
		{
			char* constToChar=new char[100];
			strcpy(constToChar,(ite->second).data());   //C:\Ñ§Ï°\¼ìË÷ÏµÍ³\ConsoleApplication1\ÈýÎ¬Ä£ÐÍÐý×ª½ØÍ¼\res1

			pWnd= GetDlgItem(IDC_PICTURE20);
			pWnd->GetClientRect(&rect);	 
			pDc = pWnd->GetDC();
			ModeOld=SetStretchBltMode(pDc->m_hDC,STRETCH_HALFTONE); 
			image.StretchBlt(pDc->m_hDC,rect,SRCCOPY);
			SetStretchBltMode(pDc->m_hDC,ModeOld); 
			pDc = NULL;
		}
		pWnd= GetDlgItem(IDC_PICTURE10+m_picSize);//»ñÈ¡¿Ø¼þ¾ä±ú
		//»ñÈ¡Picture Control¿Ø¼þµÄ¿Í»§Çø
		pWnd->GetClientRect(&rect);
		pDc = pWnd->GetDC();//»ñÈ¡picture controlµÄDC  
		//ÉèÖÃÖ¸¶¨Éè±¸»·¾³ÖÐµÄÎ»Í¼À­ÉìÄ£Ê½
		ModeOld=SetStretchBltMode(pDc->m_hDC,STRETCH_HALFTONE); 
		//´ÓÔ´¾ØÐÎÖÐ¸´ÖÆÒ»¸öÎ»Í¼µ½Ä¿±ê¾ØÐÎ£¬°´Ä¿±êÉè±¸ÉèÖÃµÄÄ£Ê½½øÐÐÍ¼ÏñµÄÀ­Éì»òÑ¹Ëõ
		image.StretchBlt(pDc->m_hDC,rect,SRCCOPY);
		SetStretchBltMode(pDc->m_hDC,ModeOld); 
		ReleaseDC(pDc);  
		ite++;
		m_picSize++;
		if(m_picSize>7)
			break;
	}
}
void CjiansuoDlg::OnBeginRetrieve()//¿ªÊ¼¼ìË÷
{
	char pszPath[40] = picture_name;  
	savePicture(pszPath);

	ofstream OutFile;            //ÊµÀýÒ»¸öÐ´ÎÄ¼þ¶ÔÏó
	ofstream OutFile2;
	ofstream OutFile3;

	char* pszPath1 = (char*)malloc(100*sizeof(char));
	map<float, string> reachMap;

	//=============Zernike
	float* z_src= choosepicture(pszPath);
	//float* src_result = guiyihua_Zernike(z_src);
	float *src_result = guiyihua_Zernike(z_src);


	//=============¸µÀïÒ¶
	Mat imag, src, des;
	imag = imread(pszPath,0);	//½«¶ÁÈëµÄ²ÊÉ«Í¼ÏñÖ±½ÓÒÔ»Ò¶ÈÍ¼Ïñ¶ÁÈë
	src = Contours1(imag);
	float* srcFiture = Fou_fiture(src);
	float* srcFiture_result =guiyihua_Four(srcFiture);

	//==============D2
	Mat img;
	Mat img4;
	img=imread(pszPath,1);
	int arr2[10] = {0};
	d22(img,arr2);
	float* D2_result = guiyihua_2D(arr2);

	//==============D1ÌØÕ÷ ×Ô¼º¼ÓµÄ

	Mat imgg;
	Mat imgg4;
	imgg = imread(pszPath,1);
	int arrd1[10] = {0};
	d1(imgg,arrd1);

	//==============D3ÌØÕ÷ ×Ô¼º¼ÓµÄ
	Mat imggg;
	Mat imggg4;
	imggg = imread(pszPath,1);
	int arrd3[10] = {0};
	d3(imggg,arrd3);

	//==============¼¯³ÉÃèÊö·û
	float* Integration = integration(src_result,srcFiture_result,D2_result);
	
	OutFile.open("E:\\ÐÂ½¨ÎÄ¼þ¼Ð\\Test2.xlsx",ios::out);     //´´½¨Ò»¸öTest.txtÎÄ±¾£¬²¢ÇÒ´ò¿ªTest.txtÎÄ¼þ
	int num=0;
	for(int i=0;i<52;i=i++)
	{
		num+=src_result[i];
		OutFile <<  Integration[i];  //°Ñ×Ö·û´®ÄÚÈÝÐ´ÈëÎÄ¼þ
		OutFile<<endl; 
	}
   //ofstream OutFile("Test.txt"); //ÀûÓÃ¹¹Ôìº¯Êý´´½¨txtÎÄ±¾£¬²¢ÇÒ´ò¿ª¸ÃÎÄ±¾
    OutFile.close();            //¹Ø±ÕÎÄ¼þ
  
	OutFile.open("E:\\ÐÂ½¨ÎÄ¼þ¼Ð\\d3.xlsx",ios::out); //ÌáÈ¡d2/d1ÌØÕ÷
	for(int i=0;i<10;i=i++)
	{
		num+=src_result[i];
		OutFile <<  arrd3[i];  
		OutFile<<endl; 
	}
    OutFile.close();            //¹Ø±ÕTest.txtÎÄ¼þ


	string str = dic_path; //ÎÄ¼þ¼ÐµÄÂ·¾¶
	
	vector<string> fileNames = searchFile(str);//-------------------------------±éÀúËùÓÐÎÄ¼þ¼Ð
	
	int fileSize = fileNames.size();
	double similarDistance;
	map<float,string> map_name;
	int k = 0;

	//OutFile2.open("E:\\ÐÂ½¨ÎÄ¼þ¼Ð\\Test3.xlsx",ios::ate);     //´´½¨Ò»¸öTest3.xlsxÎÄ±¾£¬²¢ÇÒ´ò¿ªTest3.xlsxÎÄ¼þ£¨°ÑËùÓÐÍ¼Æ¬ËùÓÐÌØÕ÷×·¼Óµ½Ò»¸öÎÄ¼þÖÐ£©

	while(k < fileSize){
		//using namespace std;×Ô¼º¼ÓµÄ
		str = fileNames[k]; 
		int pos = str.find_last_of('/');//ÕâÐÐÆð5ÐÐ£¬ÎªÁË»ñÈ¡Í¼Æ¬Ãû£¬picturename
		string s(str.substr(pos+1));
		cout<<s<<endl;
		int pos2 = s.find_last_of('.');
		string picturename = s.substr(0,s.rfind('.'));

		//=============Zernike
		float* z_src= choosepicture((char*)str.c_str());
		float* src_result = guiyihua_Zernike(z_src);

		//=============¸µÀïÒ¶
		Mat imag, src, des;
		imag = imread((char*)str.c_str(),0);	//½«¶ÁÈëµÄ²ÊÉ«Í¼ÏñÖ±½ÓÒÔ»Ò¶ÈÍ¼Ïñ¶ÁÈë
		src = Contours1(imag);
		float* srcFiture = Fou_fiture(src);
		float* srcFiture_result =guiyihua_Four(srcFiture);

		//==============D2
		Mat img;
		Mat img4;
		img=imread((char*)str.c_str(),1);
		int arr2[20] = {0};
		d22(img,arr2);
		float* D2_result = guiyihua_2D(arr2);  //ÁÙÊ±×¢ÊÍµô£¬ÒòÎª°Ñarr2[10]¸ÄÎªÁËarr2[20]

		//==============D1ÌØÕ÷ ×Ô¼º¼ÓµÄ
		Mat imgg;
		Mat imgg4;
		imgg = imread(pszPath,1);
		int arrd1[20] = {0};
		d1(imgg,arrd1);

		//==============D3ÌØÕ÷ ×Ô¼º¼ÓµÄ
		Mat imggg;
		Mat imggg4;
		imggg = imread(pszPath,1);
		int arrd3[20] = {0};
		d3(imggg,arrd3);

		//==============¼¯³ÉÃèÊö·û
		float* Integration2 = integration(src_result,srcFiture_result,D2_result);

		string resultd2path = "E:\\c++d1d2d3future\\testlist\\2000wei\\d2\\" + picturename +".xlsx";
		OutFile3.open(resultd2path,ios::out);
		for(int j=0;j<10;j++)
		{
			OutFile3 << arr2[j];//°Ñd2ÌØÕ÷Ð´ÈëÎÄ¼þ
			OutFile3 << endl;
		}
		OutFile3.close();

		string resultd1path = "E:\\c++d1d2d3future\\testlist\\2000wei\\d1\\" + picturename +".xlsx";   //ÌáÈ¡d3/d1ÌØÕ÷£¬¸ü¸ÄÊý×éÃû³Æ¼´¿É£¬ÉÏÒ»¸öd2ÊÇÒòÎªÖ®Ç°Ìá´íÁË
		OutFile3.open(resultd1path,ios::out);
		for(int j=0;j<10;j++)
		{
			OutFile3 << arrd1[j];//°Ñd1ÌØÕ÷Ð´ÈëÎÄ¼þ
			OutFile3 << endl;
		}
		OutFile3.close();


		string resultd3path = "E:\\c++d1d2d3future\\testlist\\2000wei\\d3\\" + picturename +".xlsx";   //ÌáÈ¡d3/d1ÌØÕ÷£¬¸ü¸ÄÊý×éÃû³Æ¼´¿É£¬ÉÏÒ»¸öd2ÊÇÒòÎªÖ®Ç°Ìá´íÁË
		OutFile3.open(resultd3path,ios::out);
		for(int j=0;j<10;j++)
		{
			OutFile3 << arrd3[j];//°Ñd1ÌØÕ÷Ð´ÈëÎÄ¼þ
			OutFile3 << endl;
		}
		OutFile3.close();

		//int num=0;
		//for(int j=0;j<52;j=j++)//×Ö·û´®¿ÉÒÔÖ±½Óoutfile<<ma;²»ÐèÑ­»·
		//{
			//num+=src_result[j];
			//OutFile2 <<  Integration2[j];  //°Ñ×Ö·û´®ÄÚÈÝÐ´ÈëTest.txtÎÄ¼þ
			//OutFile2 << endl; 
		//}

  
		similarDistance = distanc(Integration,Integration2);
		printf("%f",similarDistance);
		free(Integration2);
		map_name[1-similarDistance] = str;
		k++;
	}

	 OutFile2.close();            //¹Ø±ÕTest3.xlsxÎÄ¼þ
	//free(Integration);

	pictureShow(map_name);
	/*//t = ((double)getTickCount() - t) / getTickFrequency();
	//waitKey(0);
	*/
}


void CjiansuoDlg::OnSelectDataBasePath()//OnBnClickedButton2 
{
	// TODO: ÔÚ´ËÌí¼Ó¿Ø¼þÍ¨Öª´¦Àí³ÌÐò´úÂë
	CDirDialog dlg;
	dlg.m_strSelDir  = "";
	dlg.m_strWindowTitle = "Ñ¡Ôñ.Ä£ÐÍÄ¿Â¼";
	dlg.m_strTitle = "Ñ¡Ôñ.Ä£ÐÍ´æ´¢µÄÄ¿Â¼";
	
	char path_buff[100];
	const char* p;
	memset(path_buff,0,100);
	if( dlg.DoBrowse(this) )
	{	
		dic_path=dlg.m_strPath; 
		p = dic_path.data();
		strcat_s(path_buff,100,p);
		strcat_s(path_buff,100,"\\");
		dic_path = path_buff;
		
	}
	else
		MessageBox("ÇëÑ¡ÔñÄ£ÐÍÎÄ¼þ¼Ð£¡");
}


void CjiansuoDlg::OnBnClickedRadio1()
{
	means = twoDiShape;
	// TODO: ÔÚ´ËÌí¼Ó¿Ø¼þÍ¨Öª´¦Àí³ÌÐò´úÂë
	/*
	//UpdateData(TRUE);
	int num = 0;
	switch(m_radiogroup1)
	{
	case 0:
		MessageBox("1");
		num = 1;
		break;
	case 1:
		MessageBox("2");
		num = 2;
		break;
	case 2:
		MessageBox("3");
		num = 3;
		break;
	}
	int a = num;
	return;*/

}


void CjiansuoDlg::OnBnClickedRadio2()
{
	// TODO: ÔÚ´ËÌí¼Ó¿Ø¼þÍ¨Öª´¦Àí³ÌÐò´úÂë
	means = globalView;
}


void CjiansuoDlg::OnBnClickedRadio6()
{
	// TODO: ÔÚ´ËÌí¼Ó¿Ø¼þÍ¨Öª´¦Àí³ÌÐò´úÂë
}

/*
void CjiansuoDlg::OnBnClickedRadio5()
{
	// TODO: ÔÚ´ËÌí¼Ó¿Ø¼þÍ¨Öª´¦Àí³ÌÐò´úÂë
}*/


//******************»Ò¶È×ª»»º¯Êý*************************
//µÚÒ»¸ö²ÎÊýimageÊäÈëµÄ²ÊÉ«RGBÍ¼Ïñ£»
//µÚ¶þ¸ö²ÎÊýimageGrayÊÇ×ª»»ºóÊä³öµÄ»Ò¶ÈÍ¼Ïñ£»
//*************************************************************
void CjiansuoDlg::ConvertRGB2GRAY(const Mat &image,Mat &imageGray)
{
	if(!image.data||image.channels()!=3)
	{
		return ;
	}
	imageGray=Mat::zeros(image.size(),CV_8UC1);
	uchar *pointImage=image.data;
	uchar *pointImageGray=imageGray.data;
	int stepImage=image.step;
	int stepImageGray=imageGray.step;
	for(int i=0;i<imageGray.rows;i++)
	{
		for(int j=0;j<imageGray.cols;j++)
		{
			pointImageGray[i*stepImageGray+j]=0.114*pointImage[i*stepImage+3*j]+0.587*pointImage[i*stepImage+3*j+1]+0.299*pointImage[i*stepImage+3*j+2];
		}
	}
}
Mat* CjiansuoDlg::myThreshold(Mat* mage)//¶þÖµ
{
	for(int i=0;i<(*mage).rows;i++)  
	{  
		for(int j=0;j<(*mage).cols;j++)  
		{  
			if(((*mage).at<uchar>(i,j))==0)
				(*mage).at<uchar>(i,j)=1;
			else
				(*mage).at<uchar>(i,j)=0;
		}  
	} 
	return mage;
}

vector<string> CjiansuoDlg::searchFile(string str)//±éÀúÄ¿Â¼ÏÂËùÓÐÎÄ¼þ
{
	string dir_path = str;
	Directory dir;
	vector<string> fileNames = dir.GetListFiles(dir_path, "*.jpg", true);
	return fileNames;
}

//******************¸ßË¹¾í»ýºËÉú³Éº¯Êý*************************
//µÚÒ»¸ö²ÎÊýgausÊÇÒ»¸öÖ¸Ïòº¬ÓÐN¸ödoubleÀàÐÍÊý×éµÄÖ¸Õë£»
//µÚ¶þ¸ö²ÎÊýsizeÊÇ¸ßË¹¾í»ýºËµÄ³ß´ç´óÐ¡£»
//µÚÈý¸ö²ÎÊýsigmaÊÇ¾í»ýºËµÄ±ê×¼²î
//*************************************************************
void CjiansuoDlg::GetGaussianKernel(double **gaus, const int size,const double sigma)
{
	//const double PI=4.0*atan(1.0); //Ô²ÖÜÂÊ¦Ð¸³Öµ
	int center=size/2;
	double sum=0;
	for(int i=0;i<size;i++)
	{
		for(int j=0;j<size;j++)
		{
			gaus[i][j]=(1/(2*PI*sigma*sigma))*exp(-((i-center)*(i-center)+(j-center)*(j-center))/(2*sigma*sigma));
			sum+=gaus[i][j];
		}
	}
	for(int i=0;i<size;i++)
	{
		for(int j=0;j<size;j++)
		{
			gaus[i][j]/=sum;
			cout<<gaus[i][j]<<"  ";
		}
		cout<<endl<<endl;
	}
	return ;
}

//******************¸ßË¹ÂË²¨*************************
//µÚÒ»¸ö²ÎÊýimageSourceÊÇ´ýÂË²¨Ô­Ê¼Í¼Ïñ£»
//µÚ¶þ¸ö²ÎÊýimageGaussianÊÇÂË²¨ºóÊä³öÍ¼Ïñ£»
//µÚÈý¸ö²ÎÊýgausÊÇÒ»¸öÖ¸Ïòº¬ÓÐN¸ödoubleÀàÐÍÊý×éµÄÖ¸Õë£»
//µÚËÄ¸ö²ÎÊýsizeÊÇÂË²¨ºËµÄ³ß´ç
//*************************************************************
void CjiansuoDlg::GaussianFilter(const Mat imageSource,Mat &imageGaussian,double **gaus,int size)
{
	imageGaussian=Mat::zeros(imageSource.size(),CV_8UC1);
	if(!imageSource.data||imageSource.channels()!=1)
	{
		return ;
	}
	double gausArray[100]; 
	for(int i=0;i<size*size;i++)
	{
		gausArray[i]=0;  //¸³³õÖµ£¬¿Õ¼ä·ÖÅä
	}
	int array=0;
	for(int i=0;i<size;i++)
	{
		for(int j=0;j<size;j++)
		{
			gausArray[array]=gaus[i][j];//¶þÎ¬Êý×éµ½Ò»Î¬ ·½±ã¼ÆËã
			array++;
		}
	}
	//ÂË²¨
	for(int i=0;i<imageSource.rows;i++)
	{
		for(int j=0;j<imageSource.cols;j++)
		{
			int k=0;
			for(int l=-size/2;l<=size/2;l++)
			{
				for(int g=-size/2;g<=size/2;g++)
				{
					//ÒÔÏÂ´¦ÀíÕë¶ÔÂË²¨ºóÍ¼Ïñ±ß½ç´¦Àí£¬Îª³¬³ö±ß½çµÄÖµ¸³ÖµÎª±ß½çÖµ
					int row=i+l;
					int col=j+g;
					row=row<0?0:row;
					row=row>=imageSource.rows?imageSource.rows-1:row;
					col=col<0?0:col;
					col=col>=imageSource.cols?imageSource.cols-1:col;
					//¾í»ýºÍ
					imageGaussian.at<uchar>(i,j)+=gausArray[k]*imageSource.at<uchar>(row,col);
					k++;
				}
			}
		}
	}
}

//******************SobelËã×Ó¼ÆËãX¡¢Y·½ÏòÌÝ¶ÈºÍÌÝ¶È·½Ïò½Ç********************
//µÚÒ»¸ö²ÎÊýimageSourcÔ­Ê¼»Ò¶ÈÍ¼Ïñ£»
//µÚ¶þ¸ö²ÎÊýimageSobelXÊÇX·½ÏòÌÝ¶ÈÍ¼Ïñ£»
//µÚÈý¸ö²ÎÊýimageSobelYÊÇY·½ÏòÌÝ¶ÈÍ¼Ïñ£»
//µÚËÄ¸ö²ÎÊýpointDrectionÊÇÌÝ¶È·½Ïò½ÇÊý×éÖ¸Õë
//*************************************************************
void CjiansuoDlg::SobelGradDirction(const Mat imageSource,Mat &imageSobelX,Mat &imageSobelY,double *&pointDrection)
{
	pointDrection=new double[(imageSource.rows-1)*(imageSource.cols-1)];
	for(int i=0;i<(imageSource.rows-1)*(imageSource.cols-1);i++)
	{
		pointDrection[i]=0;
	}
	imageSobelX=Mat::zeros(imageSource.size(),CV_32SC1);
	imageSobelY=Mat::zeros(imageSource.size(),CV_32SC1);
	uchar *P=imageSource.data;  
	uchar *PX=imageSobelX.data;  
	uchar *PY=imageSobelY.data;  
	int step=imageSource.step;  
	int stepXY=imageSobelX.step; 
	int k=0;
	int m=0;
	int n=0;
	for(int i=1;i<(imageSource.rows-1);i++)  
	{  
		for(int j=1;j<(imageSource.cols-1);j++)  
		{  
			//Í¨¹ýÖ¸Õë±éÀúÍ¼ÏñÉÏÃ¿Ò»¸öÏñËØ 
			double gradY=P[(i-1)*step+j+1]+P[i*step+j+1]*2+P[(i+1)*step+j+1]-P[(i-1)*step+j-1]-P[i*step+j-1]*2-P[(i+1)*step+j-1];
			PY[i*stepXY+j*(stepXY/step)]=abs(gradY);
			double gradX=P[(i+1)*step+j-1]+P[(i+1)*step+j]*2+P[(i+1)*step+j+1]-P[(i-1)*step+j-1]-P[(i-1)*step+j]*2-P[(i-1)*step+j+1];
            PX[i*stepXY+j*(stepXY/step)]=abs(gradX);
			if(gradX==0)
			{
				gradX=0.00000000000000001;  //·ÀÖ¹³ýÊýÎª0Òì³£
			}
			pointDrection[k]=atan(gradY/gradX)*57.3;//»¡¶È×ª»»Îª¶È
			pointDrection[k]+=90;
			k++;
		}  
	} 
	convertScaleAbs(imageSobelX,imageSobelX);
	convertScaleAbs(imageSobelY,imageSobelY);
}

//******************¼ÆËãSobelµÄXºÍY·½ÏòÌÝ¶È·ùÖµ*************************
//µÚÒ»¸ö²ÎÊýimageGradXÊÇX·½ÏòÌÝ¶ÈÍ¼Ïñ£»
//µÚ¶þ¸ö²ÎÊýimageGradYÊÇY·½ÏòÌÝ¶ÈÍ¼Ïñ£»
//µÚÈý¸ö²ÎÊýSobelAmpXYÊÇÊä³öµÄX¡¢Y·½ÏòÌÝ¶ÈÍ¼Ïñ·ùÖµ
//*************************************************************
void CjiansuoDlg::SobelAmplitude(const Mat imageGradX,const Mat imageGradY,Mat &SobelAmpXY)
{
	SobelAmpXY=Mat::zeros(imageGradX.size(),CV_32FC1);
	for(int i=0;i<SobelAmpXY.rows;i++)
	{
		for(int j=0;j<SobelAmpXY.cols;j++)
		{
			SobelAmpXY.at<float>(i,j)=sqrt(imageGradX.at<uchar>(i,j)*imageGradX.at<uchar>(i,j)+imageGradY.at<uchar>(i,j)*imageGradY.at<uchar>(i,j));
		}
	}
	convertScaleAbs(SobelAmpXY,SobelAmpXY);
}


Mesh *CjiansuoDlg::ReadOffFile(const char *filename)
{
	int i;

  // Open file
  FILE *fp;
  if(!(fp = fopen(filename, "r"))) {
    fprintf(stderr, "Unable to open file %s\n", filename);
    return 0;
  }

  // Allocate mesh structure
  Mesh *mesh = new Mesh();
  if (!mesh) {
    fprintf(stderr, "Unable to allocate memory for file %s\n", filename);
    fclose(fp);
    return 0;
  }

  // Read file
  int nverts = 0;
  int nfaces = 0;
  int nedges = 0;
  int line_count = 0;
  char buffer[1024];
  while (fgets(buffer, 1023, fp)) {
    //Increment line counter
    line_count++;

    // Skip white space
    char *bufferp = buffer;
    while (isspace(*bufferp)) bufferp++;

    // Skip blank lines and comments
    if (*bufferp == '#') continue;
    if (*bufferp == '\0') continue;

    // Check section
    if (nverts == 0) {
      // Read header 
      if (!strstr(bufferp, "OFF")) {
        // Read mesh counts
        if ((sscanf(bufferp, "%d%d%d", &nverts, &nfaces, &nedges) != 3) || (nverts == 0)) {
          fprintf(stderr, "Syntax error reading header on line %d in file %s\n", line_count, filename);
          fclose(fp);
          return NULL;
        }

        // Allocate memory for mesh  ÎªÍø¸ñ·ÖÅäÄÚ´æ
        mesh->verts = new Vertex [nverts];
        assert(mesh->verts);
        mesh->faces = new Face [nfaces];
        assert(mesh->faces);
      }
    }
    else if (mesh->nverts < nverts) {
      // Read vertex coordinates   ¶ÁÈ¡¶¥µã×ø±ê
      Vertex& vert = mesh->verts[mesh->nverts++];
      if (sscanf(bufferp, "%f%f%f", &(vert.x), &(vert.y), &(vert.z)) != 3) {
        fprintf(stderr, "Syntax error with vertex coordinates on line %d in file %s\n", line_count, filename);
        fclose(fp);
        return NULL;
      }
    }
    else if (mesh->nfaces < nfaces) {
      // Get next face
      Face& face = mesh->faces[mesh->nfaces++];

      // Read number of vertices in face 
      bufferp = strtok(bufferp, " \t");
      if (bufferp) face.nverts = atoi(bufferp);
      else {
        fprintf(stderr, "Syntax error with face on line %d in file %s\n", line_count, filename);
        fclose(fp);
        return NULL;
      }

      // Allocate memory for face vertices
      face.verts = new Vertex *[face.nverts];
      assert(face.verts);

      // Read vertex indices for face
      for (i = 0; i < face.nverts; i++) {
        bufferp = strtok(NULL, " \t");
        if (bufferp) face.verts[i] = &(mesh->verts[atoi(bufferp)]);
        else {
          fprintf(stderr, "Syntax error with face on line %d in file %s\n", line_count, filename);
          fclose(fp);
          return NULL;
        }
      }

      // Compute normal for face
      face.normal[0] = face.normal[1] = face.normal[2] = 0;
      Vertex *v1 = face.verts[face.nverts-1];
      for (i = 0; i < face.nverts; i++) {
        Vertex *v2 = face.verts[i];
        face.normal[0] += (v1->y - v2->y) * (v1->z + v2->z);
        face.normal[1] += (v1->z - v2->z) * (v1->x + v2->x);
        face.normal[2] += (v1->x - v2->x) * (v1->y + v2->y);
        v1 = v2;
      }

      // Normalize normal for face
      float squared_normal_length = 0.0;
      squared_normal_length += face.normal[0]*face.normal[0];
      squared_normal_length += face.normal[1]*face.normal[1];
      squared_normal_length += face.normal[2]*face.normal[2];
      float normal_length = sqrt(squared_normal_length);
      if (normal_length > 1.0E-6) {
        face.normal[0] /= normal_length;
        face.normal[1] /= normal_length;
        face.normal[2] /= normal_length;
      }
    }
    else {
      // Should never get here
      fprintf(stderr, "Found extra text starting at line %d in file %s\n", line_count, filename);
      break;
    }
  }

  // Check whether read all faces
  if (nfaces != mesh->nfaces) {
    fprintf(stderr, "Expected %d faces, but read only %d faces in file %s\n", nfaces, mesh->nfaces, filename);
  }

  // Close file
  fclose(fp);

  // Return mesh 
  return mesh;
}

void GLUTRedraw(void)
{
	// Setup viewing transformation
  glLoadIdentity();//ÖØÖÃÍ¶Ó°¾ØÕó
  glScalef(scale, scale, scale);   //Ä£ÐÍËõ·Åº¯Êý
  glTranslatef(translation[0], translation[1], 0.0);//º¯Êý¹¦ÄÜ£ºÑØXÖáÕý·½ÏòÆ½ÒÆx¸öµ¥Î»(xÊÇÓÐ·ûºÅÊý)ÑØYÖáÕý·½ÏòÆ½ÒÆy¸öµ¥Î»(yÊÇÓÐ·ûºÅÊý)ÑØZÖáÕý·½ÏòÆ½ÒÆz¸öµ¥Î»(zÊÇÓÐ·ûºÅÊý)

  // Set projection transformation
  glMatrixMode(GL_PROJECTION);//Ñ¡ÔñÍ¶Ó°¾ØÕó
  glLoadIdentity();//ÖØÖÃÍ¶Ó°¾ØÕó
  gluPerspective(45.0, (GLfloat) GLUTwindow_width /(GLfloat) GLUTwindow_height, 0.1, 100.0);
  //ÉèÖÃÊÓ¿Ú´óÐ¡

   gluLookAt(          //Ïà»úÒ²ÊÇÔÚÊÀ½ç×ø±êÏµÖÐ½øÐÐ¶¨Î»
        5, 0, 0,
        0, 0, -5,
        0, 0, 1);

  // Set camera transformation
  glMatrixMode(GL_MODELVIEW);    //   GL_PROJECTION      //Ñ¡ÔñÄ£ÐÍ¹Û²ì¾ØÕó
  glLoadIdentity();
  glTranslatef(translation[0],translation[1] ,translation[2]); //       
  glScalef(scale, scale, scale);
  glRotatef(rotation[0], 1.0, 0.0, 0.0);   //Ðý×ª
  glRotatef(rotation[1], 0.0, 1.0, 0.0);
  glRotatef(rotation[2], 0.0, 0.0, 1.0);
  glTranslatef(-center[0], -center[1], -center[2]); //Æ½ÒÆ

  // Clear window 
  glClearColor(1.0, 1.0, 1.0, 1.0);
  glClear(GL_COLOR_BUFFER_BIT | GL_DEPTH_BUFFER_BIT);

  // Set lights
  static GLfloat light0_position[] = { 3.0, 4.0, 5.0, 0.0 };
  glLightfv(GL_LIGHT0, GL_POSITION, light0_position);//´´½¨¹âÔ´
  static GLfloat light1_position[] = { -3.0, -2.0, -3.0, 0.0 };
  glLightfv(GL_LIGHT1, GL_POSITION, light1_position);//´´½¨¹âÔ´

  // Set material
  static GLfloat material[] = { 1.0, 0.5, 0.5, 1.0 };
  glMaterialfv(GL_FRONT, GL_AMBIENT_AND_DIFFUSE, material); //Ö¸¶¨ÓÃÓÚ¹âÕÕ¼ÆËãµÄµ±Ç°²ÄÖÊÊôÐÔ

  // Draw faces
  for (int i = 0; i < mesh->nfaces; i++) {
    Face& face = mesh->faces[i];
    glBegin(GL_POLYGON);
    glNormal3fv(face.normal);//ÉèÖÃ·¨ÏòÁ¿Ö¸ÏòÄÄÀï
    for (int j = 0; j < face.nverts; j++) {
      Vertex *vert = face.verts[j];
      glVertex3f(vert->x, vert->y, vert->z);//Ö¸¶¨¶¥µãµÄÖµ
    }
    glEnd();
  }

  // Swap buffers 
  glutSwapBuffers();   //glutSwapBuffersº¯ÊýÊÇOpenGLÖÐGLUT¹¤¾ß°üÖÐÓÃÓÚÊµÏÖË«»º³å¼¼ÊõµÄÒ»¸öÖØÒªº¯Êý
}

void GLUTStop(void)
{
	 // Destroy window 
  glutDestroyWindow(GLUTwindow);

  // Exit
  exit(0);
}
void GLUTResize(int w, int h)
{
	// Resize window
  glViewport(0, 0, w, h);

  // Remember window size 
  GLUTwindow_width = w;
  GLUTwindow_height = h;

  // Redraw
  glutPostRedisplay();//±ê¼Çµ±Ç°´°¿ÚÐèÒªÖØÐÂ»æÖÆ
}
void GLUTMotion(int x, int y)
{
	// Invert y coordinate
  y = GLUTwindow_height - y;
  
  // Process mouse motion event
  if (rotating) {
    // Rotate model
    rotation[0] += -0.5 * (y - GLUTmouse[1]);
    rotation[2] += 0.5 * (x - GLUTmouse[0]);
  }
  else if (scaling) {
    // Scale window
    scale *= exp(2.0 * (float) (x - GLUTmouse[0]) / (float) GLUTwindow_width);
  }
  else if (translating) {
    // Translate window
    translation[0] += 2.0 * (float) (x - GLUTmouse[0]) / (float) GLUTwindow_width;
    translation[1] += 2.0 * (float) (y - GLUTmouse[1]) / (float) GLUTwindow_height;
  }

  // Remember mouse position 
  GLUTmouse[0] = x;
  GLUTmouse[1] = y;
}
void GLUTMouse(int button, int state, int x, int y)
{
	// Invert y coordinate
  y = GLUTwindow_height - y;
  
  // Process mouse button event
  rotating = (button == GLUT_LEFT_BUTTON);
  scaling = (button == GLUT_MIDDLE_BUTTON);
  translating = (button == GLUT_RIGHT_BUTTON);
  if (rotating || scaling || translating) glutIdleFunc(GLUTRedraw);
  else glutIdleFunc(0);

  // Remember button state 
  int b = (button == GLUT_LEFT_BUTTON) ? 0 : ((button == GLUT_MIDDLE_BUTTON) ? 1 : 2);
  GLUTbutton[b] = (state == GLUT_DOWN) ? 1 : 0;

  // Remember modifiers 
  GLUTmodifiers = glutGetModifiers();

   // Remember mouse position 
  GLUTmouse[0] = x;
  GLUTmouse[1] = y;
}
void GLUTSpecial(int key, int x, int y)
{
	// Invert y coordinate
  y = GLUTwindow_height - y;

  // Process keyboard button event 

  // Remember mouse position 
  GLUTmouse[0] = x;
  GLUTmouse[1] = y;

  // Remember modifiers 
  GLUTmodifiers = glutGetModifiers();

  // Redraw
  glutPostRedisplay();//±ê¼Çµ±Ç°´°ÌåÀ´ÖØÐÂÏÔÊ¾
}
void GLUTKeyboard(unsigned char key, int x, int y)
{
	// Process keyboard button event 
  switch (key) {
  case 'Q':
  case 'q':
    GLUTStop();
    break;

  case 27: // ESCAPE
    GLUTStop();
    break;
  case 'a':
	/*rotation[0] += -0.6 * (y - GLUTmouse[1]);
    rotation[2] += 0.6 * (x - GLUTmouse[0]);*/
	  //grab();
	  break;
  }

  // Remember mouse position 
  GLUTmouse[0] = x;
  GLUTmouse[1] = GLUTwindow_height - y;

  // Remember modifiers 
  GLUTmodifiers = glutGetModifiers();
}


void CjiansuoDlg::GLUTInit(/*int *argc, char **argv*/)
{
	// Open window 
  //glutInit(argc, argv);  
  glutInitWindowPosition(500, 250);    
  glutInitWindowSize(GLUTwindow_width, GLUTwindow_height);
  glutInitDisplayMode(GLUT_DOUBLE | GLUT_RGB | GLUT_DEPTH| GLUT_STENCIL); //º¯Êý¹¦ÄÜÎªÉèÖÃ³õÊ¼ÏÔÊ¾Ä£Ê½¡£
  GLUTwindow = glutCreateWindow("OpenGL Viewer");

  //Initialize GLUT callback functions 
  
  glutReshapeFunc(GLUTResize); //×ÔÊÊÓ¦ÆÁÄ»´°¿Ú´óÐ¡µÄ¸Ä±ä(Ã»É¶ÓÃ)
  glutDisplayFunc(GLUTRedraw); //º¯ÊýÓÃÓÚ×¢²áÒ»¸ö»æÍ¼º¯Êý
	//glutReshapeFunc(&Reshape);
    //glutDisplayFunc(&display);


  glutKeyboardFunc(GLUTKeyboard);//Êý×¢²á¼üÅÌÏìÓ¦ÊÂ¼þ
  glutSpecialFunc(GLUTSpecial);//¼üÅÌÉÏÌØÊâµÄ4¸ö·½Ïò°´¼üµÄÏìÓ¦º¯Êý
  glutMouseFunc(GLUTMouse);//º¯Êý×¢²áÊó±êÏìÓ¦ÊÂ¼þ
  glutMotionFunc(GLUTMotion); //Êó±ê²Ù×÷µÄÐý×ªÁ¢·½Ìå
  glutIdleFunc(0);
    
  // Initialize lights 
  static GLfloat lmodel_ambient[] = { 0.2, 0.2, 0.2, 1.0 };
  glLightModelfv(GL_LIGHT_MODEL_AMBIENT, lmodel_ambient);//ÉèÖÃ¹âÕÕÄ£ÐÍ²ÎÊý
  glLightModeli(GL_LIGHT_MODEL_LOCAL_VIEWER, GL_TRUE); //Ñ¡Ôñ¹âÕÕÀàÐÍ 
  static GLfloat light0_diffuse[] = { 1.0, 1.0, 1.0, 1.0 };
  glLightfv(GL_LIGHT0, GL_DIFFUSE, light0_diffuse);  //´´½¨¹âÔ´
  glEnable(GL_LIGHT0);   //ÓÃÓÚÆôÓÃ¸÷ÖÖ¹¦ÄÜ
  static GLfloat light1_diffuse[] = { 0.5, 0.5, 0.5, 1.0 };
  glLightfv(GL_LIGHT1, GL_DIFFUSE, light1_diffuse);
  glEnable(GL_LIGHT1);
  glEnable(GL_NORMALIZE);
  glEnable(GL_LIGHTING);

  // Initialize graphics modes 
  glEnable(GL_DEPTH_TEST);
}

void CjiansuoDlg::GLUTMainLoop(void)
{
	// Compute bounding box    ¼ÆËã±ß½ç¿ò
  float bbox[2][3] = { { 1.0E30F, 1.0E30F, 1.0E30F }, { -1.0E30F, -1.0E30F, -1.0E30F } };
  for (int i = 0; i < mesh->nverts; i++) {
    Vertex& vert = mesh->verts[i];
    if (vert.x < bbox[0][0]) bbox[0][0] = vert.x;
    else if (vert.x > bbox[1][0]) bbox[1][0] = vert.x;
    if (vert.y < bbox[0][1]) bbox[0][1] = vert.y;
    else if (vert.y > bbox[1][1]) bbox[1][1] = vert.y;
    if (vert.z < bbox[0][2]) bbox[0][2] = vert.z;
    else if (vert.z > bbox[1][2]) bbox[1][2] = vert.z;
  }

  // Setup initial viewing scale
  float dx = bbox[1][0] - bbox[0][0];
  float dy = bbox[1][1] - bbox[0][1];
  float dz = bbox[1][2] - bbox[0][2];
  scale = 2.0 / sqrt(dx*dx + dy*dy + dz*dz);

  // Setup initial viewing center
  center[0] = 0.5 * (bbox[1][0] + bbox[0][0]);
  center[1] = 0.5 * (bbox[1][1] + bbox[0][1]);
  center[2] = 0.5 * (bbox[1][2] + bbox[0][2]);

  // Run main loop -- never returns 
  glutMainLoop();   //glut ÏûÏ¢ÊÂ¼þ´¦Àíº¯Êý
}
int CjiansuoDlg::ParseArgs(int argc, char **argv)
{
	// Innocent until proven guilty
  int print_usage = 0;

  // Parse arguments
  argc--; argv++;
  while (argc > 0) {
    if ((*argv)[0] == '-') {
      if (!strcmp(*argv, "-help")) { print_usage = 1; }
      else { fprintf(stderr, "Invalid program argument: %s", *argv); exit(1); }
      argv++; argc--;
    }
    else {
	  extern char *filename;
      if (!filename) filename = *argv;
      else { fprintf(stderr, "Invalid program argument: %s", *argv); exit(1); }
      argv++; argc--;
    }
  }

  // Check filename
  extern char *filename;
  if (!filename || print_usage) {
    printf("Usage: offviewer <filename>\n");
    return 0;
  }

  // Return OK status 
  return 1;
}

void CjiansuoDlg::OnShowModel()
{
	// TODO: ÔÚ´ËÌí¼Ó¿Ø¼þÍ¨Öª´¦Àí³ÌÐò´úÂë
	GLUTInit(/*&argc, argv*/);
	// Read file
	extern char *filename;
	mesh = ReadOffFile(filename);
	if (!mesh) 
		exit(1);
  
	// Run GLUT interface
	GLUTMainLoop();   

}

void CjiansuoDlg::OnModifyModel()
{
	// TODO: ÔÚ´ËÌí¼Ó¿Ø¼þÍ¨Öª´¦Àí³ÌÐò´úÂë
	IplImage* image = NULL;
	
	int i=0;
	vector<string> fileNames = searchFile(picture_path);
	while(i<fileNames.size())
	{
		string s = bmp_path+fileNames[i];
		image = cvLoadImage(s.c_str());	
		IplImage* newImage=NULL;
		i++;
		int newWidth = 250;
		int newHeight = 250;
		scaleImage(image,newImage,newWidth,newHeight);
	
		cvWaitKey();
		cvSaveImage(s.c_str(),newImage,0); 
		cvDestroyWindow("windows");  
		cvReleaseImage(&image); 
	}
}

void CjiansuoDlg::scaleImage(IplImage* srcimg,IplImage* &tarimg,int width,int height)
{
	CvSize tarimg_cvsize;
	tarimg_cvsize.width=width;
	tarimg_cvsize.height=height;
	tarimg  = cvCreateImage( tarimg_cvsize,srcimg->depth,srcimg->nChannels);
	cvResize(srcimg,tarimg,CV_INTER_LINEAR);
}

//======================================²ÝÍ¼Ëã·¨²¿·Ö
float CjiansuoDlg::getRpqr(float p,float q,float r)//////////////////////
{
   /****  verify that p-q is even  ***
	**********************************/
     float Rpqr = 0;
	 float Bppp=1;
	 int times   = (p-q)/2;
     int numbers = times+1;

     float  Bpqp  =   pow((p+q)/(p-q+2),times);   
     float* Bpqk = new float[numbers];
     
     Bpqk[0] = Bpqp;

      int k=(int)p;
	  int t=(int)p;
	 //Bpqk[0] is Bpqp , Bpqk[1] is Bpq(p-2) ... Bpqk[numbers-1] is Bpqq respectively
	  for(int i=0;i<(numbers-1);i++)
	  {
          float  coeff = ((k+q)*(k-q))  /  ((k+p)*(p-k+2));
		  Bpqk[i+1]   =  (-1)*(Bpqk[i])*coeff;
		  k=k-2;
	  }

	  int temp = numbers-1;
	  //Compute Rpqr
	  for(k=(int)q;k<=t;k=k+2)
	  {      
		  Rpqr = Rpqr + (Bpqk[temp])*(pow(r,k));
          temp--;
	  }

	  delete[]  Bpqk;   
      float  a = Rpqr;
      float  b = Rpqr;
	  return Rpqr;
}


//Ordinary Compute Rpqr

//convert to  rou, sigma coordinate,this function was never used.
RS_POINT* CjiansuoDlg::get_rou_sigma(float x,float y)
{  
    RS_POINT   *rs_p = new RS_POINT();
    float  rou   = MaxP(abs(x),abs(y));	
	float  sigma;
    if(abs(x)==rou)    
		sigma = (2*(rou-x)*y)/abs(y)+x*y/rou;
    if(abs(y)==rou)        
		sigma = 2*y -x*y/rou;  
    rs_p->rou   = rou;
    rs_p->sigma = sigma; 

	return  rs_p;
}


//Convert rou-sigma to x-y coordinate,also never used.
CARTESIAN_POINT* CjiansuoDlg::get_x_y(float rou,float sigma,int N)
{
	 float r  =  2*rou/N;
   	 float t  =  (PI*sigma)/4*rou;
     
	 CARTESIAN_POINT *xy_point = new CARTESIAN_POINT();

	 xy_point->x = r*cos(t);
	 xy_point->y = r*sin(t);

      return  xy_point;
}


//Get the x,y pixel value of Image ,8 depths
float CjiansuoDlg::get_8_XYValue(int x,int y)//////////////////
{
	int height      = grayImg->height;
    int widthStep   = grayImg->widthStep;
	char*  Data     = grayImg->imageData;

    uchar  c_value =  ((uchar *)(Data+x*widthStep))[y];
	
	float  value = (float)c_value;

    return value;
}
//Get the x,y pixel value of Image ,32 depths
float CjiansuoDlg::get_32_XYValue(int x,int y)/////////////////
{
	int height      = grayImg->height;
    int widthStep   = grayImg->widthStep;
	char*  Data     = grayImg->imageData;

    float  value =  ((float *)(Data+x*widthStep))[y];

    return value;
}

//±¾º¯ÊýÖ±½Ó¶ÁÈë»Ò¶ÈÍ¼
int  CjiansuoDlg::Img2Gray(char* src)
{	 
    	if((grayImg = cvLoadImage(src, 1)) != 0   )//¶ÁÈëÒ»ÕÅ»Ò¶ÈÍ¼	       
		{
			return 1;
		}
	return 0;
}


//Cleanning Work,release memory,etc
void CjiansuoDlg::ClearOpenCV(void)///////////////
{
	if(oriImg!=NULL){
        cvReleaseImage( &oriImg  );
		oriImg = NULL;
	}	
	if(grayImg!=NULL){
        cvReleaseImage( &grayImg );
		grayImg = NULL;
	}

}


//Function to caculate Zernike_8_(n,m), a very important function.
void CjiansuoDlg::Caculate_8_Zernike(int n,int m)////////////////////
{
    int height      =  grayImg->height;
    int widthStep   =  grayImg->widthStep;

	float N         =  MinP(height,widthStep);
    
	float N2        =  N/2;

	float Rpqr_C =0;
	float Rpqr_S =0;

	for(float r=1;r<N2;r++)
	{
        float temp_C = 0;
		float temp_S = 0;
      
		for(float s=1;s<=8*r;s++)
		{   
			 float xy_v = get_8_XYValue(r,s);		 
             temp_C = temp_C + cos((PI*m*s)/(4*r))*xy_v;
             temp_S = temp_S + sin((PI*m*s)/(4*r))*xy_v;
		}
    
    //float Rpqr   =    getRpqr(n,m,(2*r)/N);
	float Rpqr =     zernikeR(n,m,(2*r)/N);
	Rpqr_C =	Rpqr_C  +    temp_C* Rpqr;
    Rpqr_S =	Rpqr_S  +    temp_S* Rpqr;		  
	}

	Cnm = Rpqr_C*(2*n+2)/pow(N,2);//ZµÄÊµ²¿
    Snm = Rpqr_S*(2*n+2)/pow(N,2);//ZµÄÐé²¿
	
	float l_c = pow(Cnm,2);
	float l_s = pow(Cnm,2);
	float l_p = l_c + l_s;

    Z_mode = pow((float)l_p,(float)0.5);
}


//Function to caculate Zernike_32_(n,m), a very important function.

void CjiansuoDlg::Caculate_32_Zernike(int n,int m)////////////
{
    int height      =  grayImg->height;
    int widthStep   =  grayImg->widthStep;

	float N         =  MinP(height,widthStep);
    
	float N2        =  N/2;

	float Rpqr_C =0;
	float Rpqr_S =0;
    

	for(float r=1;r<N2;r++)
	{
        float temp_C = 0;
		float temp_S = 0;    

		for(float s=1;s<=8*r;s++)
		{   
			 float xy_v = get_32_XYValue(r,s);
			 
             temp_C+= cos((PI*m*s)/(4*r))*xy_v;
             temp_S+= sin((PI*m*s)/(4*r))*xy_v;
		}
      
    float     Rpqr   =    getRpqr(n,m,(2*r)/N);
	Rpqr_C =	Rpqr_C  +    temp_C* Rpqr;
    Rpqr_S =	Rpqr_S  +    temp_S* Rpqr;
	}

    
	Cnm = Rpqr_C*(2*n+2)/pow(N,2);
    Snm = Rpqr_S*(2*n+2)/pow(N,2);

    Z_mode = pow((float)pow(Cnm,2)+pow(Cnm,2),(float)0.5);
}


float CjiansuoDlg::getZernike(char* src,int n,int m)//////////////
{
  int pass = Img2Gray(src);
  if(!pass)	  
	 return -1;
 
   int depth      = 0;
   int nChannels  = 0;
   nChannels      = grayImg->nChannels;
//    if(nChannels!=1)
// 	   return -1;

   depth = grayImg->depth;
 
  switch(depth)
  {    
          case   IPL_DEPTH_8U:   Caculate_8_Zernike(n,m);    break;   
          case   IPL_DEPTH_32F:  Caculate_32_Zernike(n,m);   break;   
          default:     break;   
  }

  ClearOpenCV(); 
  return  Z_mode;
}


void CjiansuoDlg::ReadFileData(Mat a, int *DataX,int *DataY)
{
	int N=0;
	for(int i=0;i<a.rows;i++)
	{
		for(int j=0;j<a.cols;j++)
		{
			if(a.at<uchar>(i, j) == 0)
			{
				DataX[N] = i;
				DataY[N] = j;
				N++;
			}
		}
		
	}
	return ;
}

float* CjiansuoDlg::FourierD(Mat a, int num)
{
	int N;
	N = num;
	int *X_P = new int[N];
	int *Y_P = new int[N];
	ReadFileData(a,X_P,Y_P);

	//¼ÆËã¸µÀïÒ¶ÃèÊö×Ó	
	float *X_f = new float[N];
	float *Y_f = new float[N];
	for (int l=0;l<N;l++)
	{
		X_f[l] = 0;
		Y_f[l] = 0;
	}
	  
  	for (int u=0;u<N;)
 	 	{

 	 		for (int k=0;k<N;k++)
 	 		{
		    	X_f[u] += (X_P[k]*cos(-2*PI*u*k/N) - Y_P[k]*sin(-2*PI*u*k/N))/N;
			
	 			Y_f[u] +=  (X_P[k]*sin(-2*PI*u*k/N)+ Y_P[k]*cos(-2*PI*u*k/N))/N;
	 		}
		 u++;
	 	}
		//ÊÍ·Å¶¯Ì¬Êý×éÄÚ´æ
		delete [] X_P;
		delete [] Y_P;
		 //¸µÀïÒ¶ÃèÊö×Ó¹éÒ»»¯
			float *D_f = new float[N];
			for (int b=0;b<N;b++)
			{
				D_f[b] = 0;
			}
			
		 	for (int j=0;j<N;j++)
		 	{
		 		D_f[j] = sqrt(pow(X_f[j],2) + pow(Y_f[j],2))/sqrt(pow(X_f[1],2) + pow(Y_f[1],2));
				
		 	}
			float *DD_f; 
			DD_f= D_f;
		
		//ÊÍ·Å¶¯Ì¬Êý×éÄÚ´æ
			delete [] X_f;
			delete [] Y_f;
	return DD_f;
}

int CjiansuoDlg::point_num(Mat a)
{
	int num = 0;
	for(int i=0;i<a.cols;i++)
	{
		for(int j=0;j<a.rows;j++)
		{
			if(a.at<uchar>(i, j) == 0)
			{
				num++;
			}
		}
	}
	return num;
}


float* CjiansuoDlg::Fou_fiture(Mat src)
{
	int num = point_num(src); 
	float *F_D0= FourierD(src,num);
	
	return F_D0;
}


float CjiansuoDlg::Distance(Mat src,Mat des)
{
	double L = 0;
	double D_L = 0;
	int num_src = point_num(src); 
	int num_des = point_num(des); 
	float *F_D0= FourierD(src,num_src);
	float *F_DTest= FourierD(des,num_des);
	

	for (int k=2;k<200;k++)
	{
		L += pow((*(F_D0+k)-*(F_DTest+k)),2);
	}
	D_L = sqrt(L);
						
	return D_L;
}


Mat CjiansuoDlg::Contours1(Mat &image)
{
	Mat a;
	threshold(image, a, 200, 250.0, CV_THRESH_BINARY);
	vector<vector<Point>> contours;
	//findÂÖÀª
	findContours(a,contours,1,CHAIN_APPROX_SIMPLE);
	//drawÂÖÀª
	Mat result=Mat::zeros(a.size(),CV_8UC1);
	if(!contours.empty())
	{
		//result:´æ·ÅÂÖÀª£¬contours£ºÕÒµ½µÄÂÖÀª£¬-1£º½«ËùÓÐÂÖÀª»­³ö£¬Scalar(255)£ºÓÉ°×É«»­£¬2£º»­±Ê´ÖÏ¸
		drawContours(result,contours,-1,Scalar(255),1);
		//imshow("´¦ÀíÍ¼",result);	
	}


	for(int i=0;i<result.cols;i++)
	{
		for(int j=0;j<result.rows;j++)
		{
			if(result.at<uchar>(i, j) == 0)
				result.at<uchar>(i, j) = 255;
			else
				result.at<uchar>(i, j) = 0;
		}
	}
	return result;	
}

Mat CjiansuoDlg::Contours2(Mat &image)
{
	//½«imageÓÉ²ÊÉ«Í¼Ïñ×ª»»³É»Ò¶ÈÍ¼Ïñ
	cvtColor(image,image,CV_BGR2GRAY);
	//ÔÙÍ¨¹ýãÐÖµº¯Êý½«Æä×ª»»Îª¶þÖµÍ¼Ïñ
	threshold(image,image,200,255,THRESH_BINARY);//ÉèÖÃãÐÖµÎª160£¬×î´óÏñËØÖµÎª255
	vector<vector<Point>> contours;
	//findÂÖÀª
	findContours(image,contours,1,CHAIN_APPROX_SIMPLE);
	//drawÂÖÀª
	Mat result=Mat::zeros(image.size(),CV_8UC1);
	if(!contours.empty())
	{
		//result:´æ·ÅÂÖÀª£¬contours£ºÕÒµ½µÄÂÖÀª£¬-1£º½«ËùÓÐÂÖÀª»­³ö£¬Scalar(255)£ºÓÉ°×É«»­£¬2£º»­±Ê´ÖÏ¸
		drawContours(result,contours,-1,Scalar(255),1);
		//imshow("´¦ÀíÍ¼",result);
		return result;
	}
	
}

float* CjiansuoDlg::guiyihua_Zernike(float *z_modes)//Zernike¹éÒ»»¯
{
	
	float num=0;
	float* z_image = new float[35];

    for(int i=0;i<35;i++){
		//cout<<z_modes[i]<<"   ";
		num+=z_modes[i];
	}
	
	for(int i=0;i<35;i++){
		z_image[i] = z_modes[i]/num;
		
	}
	return z_image;
}


float* CjiansuoDlg::guiyihua_Four(float *z_modes)//Four¹éÒ»»¯
{
	float num=0;
	float* z_image = new float[18];

    for(int i=2;i<20;i++){
		num+=z_modes[i];
	}
	
	for(int i=2;i<20;i++){
		z_image[i-2] = z_modes[i]/num;
		
	}
	return z_image;
}

float* CjiansuoDlg::guiyihua_2D(int *z_modes)//Four¹éÒ»»¯
{
	float num=0;
	float* z_image = new float[10];

    for(int i=0;i<10;i++){
		num+=z_modes[i];
	}
	
	for(int i=0;i<10;i++){
		z_image[i] = z_modes[i]/num;
	}
	return z_image;
}

float * CjiansuoDlg::choosepicture(char* src) //»ñµÃÍ¼Æ¬zernnike'£¿
{
	float *z_src = new float[35];
	CjiansuoDlg *z_m = new CjiansuoDlg();       
	int index = 0;			 
	for(int i=2;i<=9;i++)
	{
		//z_m->grayImg = cvLoadImage(src, 1);
		if(i%2==0){
			for(int j=0;j<=i;j+=2)
			{
				/*if(i==4&&j==4)
					break;*/
				z_src[index++] = z_m->getZernike(src,i,j);
			}
		}
		else{	
			for(int j=1;j<=i;j+=2)
			{
				if(i==9&&j==5)
					break;
				z_src[index++] = z_m->getZernike(src,i,j);
			}
		}
	}
	/*for(int i=0;i<7;i++)
	{
		cout<<*(z_src+i)<<" ";
	}*/
	if(z_m!=NULL)
	delete z_m;	
	return z_src;
}


float CjiansuoDlg::Distance_Zernike(float* src_result,float* des_result)
{
	float L = 0;
	for (int k=0;k<35;k++){
		L += pow((*(src_result+k)-*(des_result+k)),2);
	}
	L= sqrt(L);
	return L;
}


void CjiansuoDlg::AddList(List** pHead,List** pEnd,int i,int j,double num)
{
	List* node = (List*)malloc(sizeof(List));
	node->pNext = NULL;
	node->i = i;
	node->j = j;
	node->num = num;
	if(*pHead==NULL){
		*pHead = node;
		*pEnd = node;
	}else{
		(*pEnd)->pNext = node;
		*pEnd = node;
	}
}


void CjiansuoDlg::d2(Mat img,int arr2[10])
{
	Mat image = Contours2(img);
	List* pHead = NULL;
	List* pEnd = NULL;
	srand(time(NULL));
	for(int i=0;i<image.rows;i++)
	{
		for(int j=0;j<image.cols;j++)
		{
			if(image.at<uchar>(i,j) != 0)
			{
				AddList(&pHead,&pEnd,i,j,0);
			}
		}
	}
	List* pHead2 = NULL;
	List* pEnd2 = NULL;
	List* lst = pHead;
	double length;
	while(lst){
		length  = sqrt ((125-lst->i)*(125-lst->i)+(125-lst->j)*(125-lst->j));
		AddList(&pHead2,&pEnd2,0,0,length);
		lst = lst->pNext;
	}

	double arr[1000];
	List* p = pHead2;
	int ncount = 0;
	
	while(p != NULL){
		ncount++;
		p = p->pNext;
	}
	List* l=NULL;
	for(int i=0;i<1000;i++){
		int num = rand()%ncount;
		double distance=0;
		l= pHead2;
		while(num!=0){
			if(l==NULL)
				break;
			l = l->pNext;
			num--;
		}
		distance = l->num;
		arr[i] = distance;
	}
	double max = arr[0];
	for(int i=1;i<1000;i++){
		if(max < arr[i]){
			max = arr[i];
		}
	}
	double num_dis = max/10;
	double arr_num[10];
	for(int i=0;i<10;i++){
		arr_num[i] = num_dis*(i+1);
	}
	//double arr2[10] = {0};
	for(int i=0;i<1000;i++){
		for(int j=0;j<10;j++){
			if(arr[i] < arr_num[j]){
				arr2[j]++;
				break;
			}
		}
	}
	return ;
}


void CjiansuoDlg::d22(Mat img,int arr2[20])
{
	Mat image = Contours2(img);
	List* pHead = NULL;
	List* pEnd = NULL;
	srand(time(NULL));
	int d2i[30000]={0};//×Ô¼º¼ÓµÄ
	int d2j[30000]={0};//×Ô¼º¼ÓµÄ
	int m =0;//×Ô¼º¼ÓµÄ
	for(int i=0;i<image.rows;i++)
	{
		for(int j=0;j<image.cols;j++)
		{
			if(image.at<uchar>(i,j) != 0)
			{
				AddList(&pHead,&pEnd,i,j,0);
				d2i[m]=i;
				d2j[m]=j;
				m++;
			}
		}
	}
	
	List* pHead2 = NULL;
	List* pEnd2 = NULL;
	List* lst = pHead;
	double length2;
	double length;
	while(lst){
		srand(time(NULL)); //Ëæ»ú
		int num = rand()%m;
		int num1 = rand()%m;
		cout<<num<<endl;
		cout<<num1<<endl;
		length2 = sqrt((d2i[num]-d2i[num1])*(d2i[num]-d2i[num1])+(d2j[num]-d2j[num1])*(d2j[num]-d2j[num1]));
		//length  = sqrt ((125-lst->i)*(125-lst->i)+(125-lst->j)*(125-lst->j));
		AddList(&pHead2,&pEnd2,0,0,length2);
		lst = lst->pNext;
	}

	double arr[2000];
	List* p = pHead2;
	int ncount = 0;
	
	while(p != NULL){
		ncount++;
		p = p->pNext;
	}
	List* l=NULL;
	for(int i=0;i<2000;i++){
		int num = rand()%ncount;
		double distance=0;
		l= pHead2;
		while(num!=0){
			if(l==NULL)
				break;
			l = l->pNext;
			num--;
		}
		distance = l->num;
		arr[i] = distance;
	}
	double max = arr[0];
	for(int i=1;i<2000;i++){
		if(max < arr[i]){
			max = arr[i];
		}
	}
	double num_dis = max/20;
	double arr_num[20];
	for(int i=0;i<20;i++){
		arr_num[i] = num_dis*(i+1);
	}
	//double arr2[10] = {0};
	for(int i=0;i<2000;i++){
		for(int j=0;j<20;j++){
			if(arr[i] < arr_num[j]){
				arr2[j]++;
				break;
			}
		}
	}
	return ;
}


void CjiansuoDlg::d1(Mat imgg,int arrd1[20])
{
	Mat image = Contours2(imgg);
	List* pHead = NULL;
	List* pEnd = NULL;
	int resulti=0;
	int resultj=0;
	int num=0;
	srand(time(NULL));
	for(int i=0;i<image.rows;i++)
	{
		for(int j=0;j<image.cols;j++)
		{
			if(image.at<uchar>(i,j) != 0)
			{
				AddList(&pHead,&pEnd,i,j,0);
				resulti = resulti + i;
				resultj = resulti + j;
				num++;
			}
		}
	}
	resulti = resulti / num;
	resultj = resultj / num;
	List* pHead2 = NULL;
	List* pEnd2 = NULL;
	List* lst = pHead;
	int k=0; //ºÍÏÂÒ»ÐÐ¶¼ÊÇ×Ô¼º¼ÓµÄ
	double lengthd1[60000];
	double length;
	while(lst){
		length  = sqrt ((resulti-lst->i)*(resulti-lst->i)+(resultj-lst->j)*(resultj-lst->j));
		AddList(&pHead2,&pEnd2,0,0,length);
		lengthd1[k]=length;  //ºÍÏÂÒ»ÐÐÊÇ×Ô¼º¼ÓµÄ,ÆäÊµ¿ÉÒÔ²»ÓÃ
		k++;
		lst = lst->pNext;
	}

	double arr[2000];
	List* p = pHead2;
	int ncount = 0;
	
	while(p != NULL){
		ncount++;
		p = p->pNext;
	}
	List* l=NULL;//forËæ»ú³éÈ¡ÆäÖÐµÄ1000¸öÊý£¬×÷ÎªÍ³¼ÆÌØÕ÷
	for(int i=0;i<2000;i++){
		int num = rand()%ncount;
		double distance=0;
		l= pHead2;
		while(num!=0){
			if(l==NULL)
				break;
			l = l->pNext;
			num--;
		}
		distance = l->num;
		arr[i] = distance;
	}
		
	double max = arr[0];
	for(int i=1;i<2000;i++){
		if(max < arr[i]){
			max = arr[i];
		}
	}
	double num_dis = max/20;
	double arr_num[20];
	for(int i=0;i<20;i++){
		arr_num[i] = num_dis*(i+1);
	}
	//double arr2[10] = {0};
	for(int i=0;i<2000;i++){
		for(int j=0;j<20;j++){
			if(arr[i] < arr_num[j]){
				arrd1[j]++;
				break;
			}
		}
	}
	return ;
}


void CjiansuoDlg::d3(Mat imggg,int arrd3[20])
{
	Mat image = Contours2(imggg);
	List* pHead = NULL;
	List* pEnd = NULL;
	srand(time(NULL));
	int d2i[30000]={0};//×Ô¼º¼ÓµÄ
	int d2j[30000]={0};//×Ô¼º¼ÓµÄ
	int m =0;//×Ô¼º¼ÓµÄ
	for(int i=0;i<image.rows;i++)
	{
		for(int j=0;j<image.cols;j++)
		{
			if(image.at<uchar>(i,j) != 0)
			{
				AddList(&pHead,&pEnd,i,j,0);
				d2i[m]=i;
				d2j[m]=j;
				m++;
			}
		}
	}
	
	List* pHead2 = NULL;
	List* pEnd2 = NULL;
	List* lst = pHead;
	double length2;
	double length;
	double bian1;
	double bian2;
	double bian3;
	double s;
	double area;
	while(lst){
		srand(time(NULL)); //Ëæ»ú
		int num = rand()%m;
		int num1 = rand()%m;
		int num2 = rand()%m;
		bian1 = sqrt((d2i[num]-d2i[num1])*(d2i[num]-d2i[num1])+(d2j[num]-d2j[num1])*(d2j[num]-d2j[num1]));
		bian2 = sqrt((d2i[num]-d2i[num2])*(d2i[num]-d2i[num2])+(d2j[num]-d2j[num2])*(d2j[num]-d2j[num2]));
		bian3 = sqrt((d2i[num1]-d2i[num2])*(d2i[num1]-d2i[num2])+(d2j[num1]-d2j[num2])*(d2j[num1]-d2j[num2]));
		if(bian1+bian2>bian3 && bian1+bian3>bian2 && bian2+bian3>bian1)
		{
			s = (bian1+bian2+bian3)/2;
			area = sqrt(s*(s-bian1)*(s-bian2)*(s-bian3));
		}
		//length2 = sqrt((d2i[num]-d2i[num1])*(d2i[num]-d2i[num1])+(d2j[num]-d2j[num1])*(d2j[num]-d2i[num1]));
		//length  = sqrt ((125-lst->i)*(125-lst->i)+(125-lst->j)*(125-lst->j));
		AddList(&pHead2,&pEnd2,0,0,area);
		lst = lst->pNext;
	}

	double arr[2000];
	List* p = pHead2;
	int ncount = 0;
	
	while(p != NULL){
		ncount++;
		p = p->pNext;
	}
	List* l=NULL;
	for(int i=0;i<2000;i++){
		int num = rand()%ncount;
		double distance=0;
		l= pHead2;
		while(num!=0){
			if(l==NULL)
				break;
			l = l->pNext;
			num--;
		}
		distance = l->num;
		arr[i] = distance;
	}
	double max = arr[0];
	for(int i=1;i<2000;i++){
		if(max < arr[i]){
			max = arr[i];
		}
	}
	double num_dis = max/20;
	double arr_num[20];
	for(int i=0;i<20;i++){
		arr_num[i] = num_dis*(i+1);
	}
	//double arr2[10] = {0};
	for(int i=0;i<2000;i++){
		for(int j=0;j<20;j++){
			if(arr[i] < arr_num[j]){
				arrd3[j]++;
				break;
			}
		}
	}
	return ;
}


void CjiansuoDlg::getFiles( string path, vector<string>& files, vector<string> &ownname)  
{  
    /*files´æ´¢ÎÄ¼þµÄÂ·¾¶¼°Ãû³Æ(eg.   C:\Users\WUQP\Desktop\test_devided\data1.txt)
     ownnameÖ»´æ´¢ÎÄ¼þµÄÃû³Æ(eg.     data1.txt)*/
    
    //ÎÄ¼þ¾ä±ú  
    long   hFile   =   0;  
    //ÎÄ¼þÐÅÏ¢  
    struct _finddata_t fileinfo;  
    string p;  
    if((hFile = _findfirst(p.assign(path).append("\\*").c_str(),&fileinfo)) !=  -1)  
    {  
        do  
        {  
            //Èç¹ûÊÇÄ¿Â¼,µü´úÖ®  
            //Èç¹û²»ÊÇ,¼ÓÈëÁÐ±í  
            if((fileinfo.attrib &  _A_SUBDIR))  
            { 
            }  
            else  
            {  
                files.push_back(p.assign(path).append("\\").append(fileinfo.name) );  
                ownname.push_back(fileinfo.name);
            }  
        }while(_findnext(hFile, &fileinfo)  == 0);  
        _findclose(hFile);  
    }  
}

double CjiansuoDlg::distanc(float* src_result,float* des_result)
{
	double distance = 0;
	for(int i=43;i<53;i++){
		distance += (src_result[i]-des_result[i])*(src_result[i]-des_result[i]);
	}
	distance = 1-sqrt(distance);
	return distance;
}

double CjiansuoDlg::factorial(long n)//////////////
{
	if(n < 0)
		return(0.0) ;
	if(n == 0)
		return(1.0) ;
	else
		return(n * factorial(n-1)) ;
}	

float CjiansuoDlg::zernikeR(int n, int l, float r)/////////////////
{
  int m ;
  float sum = 0.0 ;
  
  if( ((n-l) % 2) != 0 )
    {
      cout <<"zernikeR(): improper values of n,l\n" ;
      return(0) ;
    }
  
  for(m = 0; m <= (n-l)/2; m++)
    {
      sum += (pow((float)-1.0,(float)m)) * ( factorial(n-m) ) / 
	( factorial(m) * (factorial((n - 2*m + l) / 2)) *
	  (factorial((n - 2*m - l) / 2)) ) *
	( pow((float)r, (float)(n - 2*m)) );
    }
  
  return(sum) ;
}


void CjiansuoDlg::OnTcnSelchangeTab1(NMHDR *pNMHDR, LRESULT *pResult)
{
	// TODO: ÔÚ´ËÌí¼Ó¿Ø¼þÍ¨Öª´¦Àí³ÌÐò´úÂë
	*pResult = 0;
}
