# Supplementary material for: 3D model retrieval based on interactive attention CNN and multiple features
Source: PeerJ Comput Sci. 2023 Feb 10;9:e1227. doi: 10.7717/peerj-cs.1227 (PMC10280475; doi:10.7717/peerj-cs.1227)
Supplement: Supplemental Information 1 [file peerj-cs-09-1227-s001.zip › sourcecode/D123/jiansuoDlg.h]

// jiansuoDlg.h : Í·ÎÄ¼þ
//
#include"MytabCtrl.h"
#include"DirDialog.h"
#include"stdafx.h"
#include"Thread_public.h"
#include<list>
#include <afxpriv.h>
#include <opencv2/opencv.hpp>
#include "core/core.hpp"  
#include "highgui/highgui.hpp"  
#include <opencv2/opencv.hpp>
#include "imgproc/imgproc.hpp"  
#include <cstdio>
#include <vector>
#include <iostream>
#include <fstream>
#include <cstring>
#include <cstdlib>
#include <cmath>
#include<map>
#include <algorithm>
#include <GL/gl.h>
#include <GL/glu.h>
#include <glut.h>
#include "GLAUX.H"
#include <stdlib.h>
#include <ctype.h>
#include <math.h>
#include <assert.h>
#include<vector>
#include<iostream>
#include <windows.h>
#include<io.h>
using namespace std; 
using namespace cv;  

#pragma once

typedef struct Vertex {
  float x, y, z;
} Vertex;

typedef struct Face {
  Face(void) : nverts(0), verts(0) {};
  int nverts;
  Vertex **verts;
  float normal[3];
} Face;

typedef struct Mesh {
  Mesh(void) : nverts(0), verts(0), nfaces(0), faces(0) {};
  int nverts;
  Vertex *verts;
  int nfaces;
  Face *faces;

 vector<Vertex>point;

} Mesh;


#define MaxP(x,y) (float)(x>y?x:y)
#define MinP(x,y) (float)(x<y?x:y)
#define PI  3.14
enum selectMean {twoDiShape,globalView,integration,LFD,spherical,STELA,GALIF};

typedef struct 
{
float    rou;
float    sigma;
}
RS_POINT;

typedef struct 
{
float    x;
float    y;
}CARTESIAN_POINT;


typedef struct 
{
float    r;
float    t;
}POLAR_POINT;


typedef struct 
{
float    Cnm;
float    Snm;
}ZERNIKE;


typedef struct List{
	int i;
	int j;
	double num;
	struct List* pNext;
}List;

// CjiansuoDlg ¶Ô»°¿ò
class CjiansuoDlg : public CDialogEx
{
// ¹¹Ôì
public:
	CjiansuoDlg(CWnd* pParent = NULL);	// ±ê×¼¹¹Ôìº¯Êý
	~CjiansuoDlg();
// ¶Ô»°¿òÊý¾Ý
	enum { IDD = IDD_JIANSUO_DIALOG };

protected:
	virtual void DoDataExchange(CDataExchange* pDX);	// DDX/DDV Ö§³Ö
public:
	CPoint pointMouseDown;
	CPoint blag;
	bool m_DrawFlag;
	int m_nDrawStyle;
	int color;
	string dic_path;//ÎÄ¼þ¼ÐµÄÂ·¾¶
	string strPicPath[7];

	CMytabCtrl c_tab;
	CSetDlg m_setDlg;
	CToolBar m_wndToolBar;
protected:
	HICON m_hIcon;

	// Éú³ÉµÄÏûÏ¢Ó³Éäº¯Êý
	virtual BOOL OnInitDialog();
	afx_msg void OnSysCommand(UINT nID, LPARAM lParam);
	afx_msg void OnPaint();
	afx_msg HCURSOR OnQueryDragIcon();
	DECLARE_MESSAGE_MAP()
public:
	afx_msg void OnLButtonDown(UINT nFlags, CPoint point);
	afx_msg void OnLButtonUp(UINT nFlags, CPoint point);
	afx_msg void OnMouseMove(UINT nFlags, CPoint point);
	afx_msg void OnChangeDrawStyle(UINT uID);
	afx_msg void OnBeginRetrieve();
	afx_msg void OnSelectDataBasePath();//  OnBnClickedButton2
	afx_msg void OnBnClickedRadio1();
	afx_msg void OnBnClickedRadio6();
public:
	void ConvertRGB2GRAY(const Mat &image,Mat &imageGray);//»Ò¶È×ª»»º¯Êý
	Mat* myThreshold(Mat* mage);//¶þÖµ
	vector<string> searchFile(string str);//±éÀúÄ¿Â¼ÏÂËùÓÐÎÄ¼þ
	void GetGaussianKernel(double **gaus, const int size,const double sigma);
	void GaussianFilter(const Mat imageSource,Mat &imageGaussian,double **gaus,int size);
	void SobelGradDirction(const Mat imageSource,Mat &imageSobelX,Mat &imageSobelY,double *&pointDrection);
	void SobelAmplitude(const Mat imageGradX,const Mat imageGradY,Mat &SobelAmpXY);
public:
	Mesh *ReadOffFile(const char *filename);
	void timerFunction(int value);
	void GLUTInit(/*int *argc, char **argv*/);
	void GLUTMainLoop(void);
	int ParseArgs(int argc, char **argv);
	
public:
	Thread_public* pub;
	Mesh variables;
public:
	Mat imageSource;
	Mat imageGray;
	Mat imageGaussian;
	Mat a;
	Mat b;
	int m_radiogroup1;
	selectMean means;

	afx_msg void OnShowModel();
	afx_msg void OnModifyModel();
	
public:
	void scaleImage(IplImage* srcimg,IplImage* &tarimg,int width,int height);
public:
	//²ÝÍ¼Ëã·¨£º
	double factorial(long n);
	float zernikeR(int n, int l, float r);
	float getRpqr(float p,float q,float r);
	RS_POINT* get_rou_sigma(float x,float y);
	CARTESIAN_POINT* get_x_y(float rou,float sigma,int N);
	float get_8_XYValue(int x,int y);
	float get_32_XYValue(int x,int y);
	int  Img2Gray(char* src);
	void ClearOpenCV(void);
	void Caculate_8_Zernike(int n,int m);
	void Caculate_32_Zernike(int n,int m);
	float getZernike(char* src,int n,int m);
	void ReadFileData(Mat a, int *DataX,int *DataY);
	float* FourierD(Mat a, int num);
	int point_num(Mat a);
	float* Fou_fiture(Mat src);
	float Distance(Mat src,Mat des);
	Mat Contours1(Mat &image);
	Mat Contours2(Mat &image);
	float* guiyihua_Zernike(float *z_modes);
	float* guiyihua_Four(float *z_modes);
	float* guiyihua_2D(int *z_modes);
	float * choosepicture(char* src);
	float Distance_Zernike(float* src_result,float* des_result);
	void AddList(List** pHead,List** pEnd,int i,int j,double num);
	void d2(Mat img,int arr2[10]);
	void d22(Mat img,int arr2[10]); //×Ô¼º¼ÓµÄ
	void d1(Mat imgg,int arrd1[10]); //×Ô¼º¼ÓµÄ
	void d3(Mat imggg,int arrd3[10]); //×Ô¼º¼ÓµÄ
	void getFiles( string path, vector<string>& files, vector<string> &ownname);
	double distanc(float* src_result,float* des_result);


public:
	IplImage*    oriImg; 
    IplImage*    grayImg;
    float        Z_mode;
	float        Cnm,Snm;

	afx_msg void OnBnClickedRadio2();

public:
	void savePicture(char* pszPath);
	float* integration(float* src_result,float* srcFiture_result,float* D2_result);
	void pictureShow(map<float,string> map_name);
	afx_msg void OnTcnSelchangeTab1(NMHDR *pNMHDR, LRESULT *pResult);
};


void GLUTRedraw(void);
void GLUTResize(int w, int h);
void GLUTStop(void);
void GLUTKeyboard(unsigned char key, int x, int y);
void GLUTSpecial(int key, int x, int y);
void GLUTMouse(int button, int state, int x, int y);
void GLUTMotion(int x, int y);
// GLUT variables 

static int GLUTwindow = 0;
static int GLUTwindow_height = 300;
static int GLUTwindow_width = 300;
static int GLUTmouse[2] = { 0, 0 };
static int GLUTbutton[3] = { 0, 0, 0 };
static int GLUTarrows[4] = { 0, 0, 0, 0 };
static int GLUTmodifiers = 0;


// Display variables

static int scaling = 0; //Ëõ·Å±ÈÀý
static int translating = 0;
static int rotating = 0;//Ðý×ª
static float scale = 1.0;
static float center[3] = { 0.0, 0.0, 0.0 };
static float rotation[3] = { 0.0, 0.0, 0.0 };
static float translation[3] = { 0.0, 0.0, -4.0 };

static Mesh *mesh = NULL; 
