# Supplementary material for: 3D model retrieval based on interactive attention CNN and multiple features
Source: PeerJ Comput Sci. 2023 Feb 10;9:e1227. doi: 10.7717/peerj-cs.1227 (PMC10280475; doi:10.7717/peerj-cs.1227)
Supplement: Supplemental Information 1 [file peerj-cs-09-1227-s001.zip › sourcecode/D123/stdafx.cpp]

// stdafx.cpp : Ö»°üÀ¨±ê×¼°üº¬ÎÄ¼þµÄÔ´ÎÄ¼þ
// jiansuo.pch ½«×÷ÎªÔ¤±àÒëÍ·
// stdafx.obj ½«°üº¬Ô¤±àÒëÀàÐÍÐÅÏ¢

#include "stdafx.h"
