# Supplementary material for: 3D model retrieval based on interactive attention CNN and multiple features
Source: PeerJ Comput Sci. 2023 Feb 10;9:e1227. doi: 10.7717/peerj-cs.1227 (PMC10280475; doi:10.7717/peerj-cs.1227)
Supplement: Supplemental Information 1 [file peerj-cs-09-1227-s001.zip › sourcecode/D123/stdafx.h]

// stdafx.h : ±ê×¼ÏµÍ³°üº¬ÎÄ¼þµÄ°üº¬ÎÄ¼þ£¬
// »òÊÇ¾­³£Ê¹ÓÃµ«²»³£¸ü¸ÄµÄ
// ÌØ¶¨ÓÚÏîÄ¿µÄ°üº¬ÎÄ¼þ

#pragma once

#ifndef VC_EXTRALEAN
#define VC_EXTRALEAN            // ´Ó Windows Í·ÖÐÅÅ³ý¼«ÉÙÊ¹ÓÃµÄ×ÊÁÏ
#endif

#include "targetver.h"

#define _ATL_CSTRING_EXPLICIT_CONSTRUCTORS      // Ä³Ð© CString ¹¹Ôìº¯Êý½«ÊÇÏÔÊ½µÄ

// ¹Ø±Õ MFC ¶ÔÄ³Ð©³£¼ûµ«¾­³£¿É·ÅÐÄºöÂÔµÄ¾¯¸æÏûÏ¢µÄÒþ²Ø
#define _AFX_ALL_WARNINGS

#include <afxwin.h>         // MFC ºËÐÄ×é¼þºÍ±ê×¼×é¼þ
#include <afxext.h>         // MFC À©Õ¹


#include <afxdisp.h>        // MFC ×Ô¶¯»¯Àà


#ifndef _AFX_NO_OLE_SUPPORT
#include <afxdtctl.h>           // MFC ¶Ô Internet Explorer 4 ¹«¹²¿Ø¼þµÄÖ§³Ö
#endif
#ifndef _AFX_NO_AFXCMN_SUPPORT
#include <afxcmn.h>             // MFC ¶Ô Windows ¹«¹²¿Ø¼þµÄÖ§³Ö
#endif // _AFX_NO_AFXCMN_SUPPORT

#include <afxcontrolbars.h>     // ¹¦ÄÜÇøºÍ¿Ø¼þÌõµÄ MFC Ö§³Ö


#ifdef _UNICODE
#if defined _M_IX86
#pragma comment(linker,"/manifestdependency:\"type='win32' name='Microsoft.Windows.Common-Controls' version='6.0.0.0' processorArchitecture='x86' publicKeyToken='6595b64144ccf1df' language='*'\"")
#elif defined _M_X64
#pragma comment(linker,"/manifestdependency:\"type='win32' name='Microsoft.Windows.Common-Controls' version='6.0.0.0' processorArchitecture='amd64' publicKeyToken='6595b64144ccf1df' language='*'\"")
#else
#pragma comment(linker,"/manifestdependency:\"type='win32' name='Microsoft.Windows.Common-Controls' version='6.0.0.0' processorArchitecture='*' publicKeyToken='6595b64144ccf1df' language='*'\"")
#endif
#endif
