# Supplementary material for: 3D model retrieval based on interactive attention CNN and multiple features
Source: PeerJ Comput Sci. 2023 Feb 10;9:e1227. doi: 10.7717/peerj-cs.1227 (PMC10280475; doi:10.7717/peerj-cs.1227)
Supplement: Supplemental Information 1 [file peerj-cs-09-1227-s001.zip › sourcecode/D123/targetver.h]

#pragma once

// °üÀ¨ SDKDDKVer.h ½«¶¨Òå×î¸ß°æ±¾µÄ¿ÉÓÃ Windows Æ½Ì¨¡£

// Èç¹ûÒªÎªÒÔÇ°µÄ Windows Æ½Ì¨Éú³ÉÓ¦ÓÃ³ÌÐò£¬Çë°üÀ¨ WinSDKVer.h£¬²¢½«
// WIN32_WINNT ºêÉèÖÃÎªÒªÖ§³ÖµÄÆ½Ì¨£¬È»ºóÔÙ°üÀ¨ SDKDDKVer.h¡£

#include <SDKDDKVer.h>
