# Supplementary material for: 3D model retrieval based on interactive attention CNN and multiple features
Source: PeerJ Comput Sci. 2023 Feb 10;9:e1227. doi: 10.7717/peerj-cs.1227 (PMC10280475; doi:10.7717/peerj-cs.1227)
Supplement: Supplemental Information 1 [file peerj-cs-09-1227-s001.zip › sourcecode/Generate_TrainTXT.py]

import os

filename = 'train.txt'
path = '../data/image/train/'
with open(filename, 'w') as f:
    after_generate = os.listdir(path)
    for image in after_generate:
        if image.split("_")[0]=='airplane':
            f.write(image + ";" + "0" + "\n")
        elif image.split("_")[0]=='car':
            f.write(image + ";" + "1" + "\n")
        elif image.split("_")[0] == 'chair':
            f.write(image + ";" + "2" + "\n")
        elif image.split("_")[0]=='cup':
            f.write(image + ";" + "3" + "\n")
        elif image.split("_")[0]=='dresser':
            f.write(image + ";" + "4" + "\n")
        elif image.split("_")[0]=='lamp':
            f.write(image + ";" + "5" + "\n")
        elif image.split("_")[0]=='person':
            f.write(image + ";" + "6" + "\n")
        elif image.split("_")[0]=='plant':
            f.write(image + ";" + "7" + "\n")
        else:
            f.write(image + ";" + "8" + "\n")
