# Supplementary material for: 3D model retrieval based on interactive attention CNN and multiple features
Source: PeerJ Comput Sci. 2023 Feb 10;9:e1227. doi: 10.7717/peerj-cs.1227 (PMC10280475; doi:10.7717/peerj-cs.1227)
Supplement: Supplemental Information 1 [file peerj-cs-09-1227-s001.zip › sourcecode/dataAugmentation.py]

from keras.preprocessing.image import ImageDataGenerator, array_to_img, img_to_array, load_img
# from PIL import Image
import os
datagen = ImageDataGenerator(
        rotation_range=10,
        width_shift_range=0.02,
        height_shift_range=0.01,
        shear_range=0.1,
        zoom_range=0.2,
        fill_mode='nearest',
        horizontal_flip=True
        )

path = "E://sanweimoxingjiansuo//candy view train//hunhecaotu//table//"
dirs = os.listdir(path)
for image in dirs :
    img = load_img(path+image)  # 这是一个图像
    x = img_to_array(img)
    # 把PIL图像转换成一个numpy数组，形状为(3, 150, 150)
    x = x.reshape((1,) + x.shape)
    # 这是一个numpy数组，形状为 (1, 3, 150, 150)
    # 下面是生产图片的代码
    # 生产的所有图片保存在
    i = 0
    for batch in datagen.flow(x, batch_size=1,
                              save_to_dir='E:/sanweimoxingjiansuo/candy view train/hunhecaotu/shujuzengqiang/table/', save_prefix='table', save_format='png'):
        i += 1
        if i > 5:
            break
        # 否则生成器会退出循环
