# Supplementary material for: 3D model retrieval based on interactive attention CNN and multiple features
Source: PeerJ Comput Sci. 2023 Feb 10;9:e1227. doi: 10.7717/peerj-cs.1227 (PMC10280475; doi:10.7717/peerj-cs.1227)
Supplement: Supplemental Information 1 [file peerj-cs-09-1227-s001.zip › sourcecode/edge.py]

import os
import cv2
import numpy as np


# path = './picture/new/'
path = './picture/chooseViewTest/'
# path='E:/sanweimoxingjiansuo/modelnet40newtestlist/'
# 读取path文件夹下所有文件的名字
imagelist = os.listdir(path)

# 输出文件列表
# print(imagelist)
for imgname in imagelist:

    if (imgname.endswith(".jpg")):
        image = cv2.imread(path + imgname)

        # 1.Canny边缘检测
        # img = cv2.imread('lamp_3(4).jpg', 0)
        edges = cv2.Canny(image, 50, 150)   #yuanlai105,115   #yuanlai50,150
        edges = 255 - edges

        # cv2.imshow('canny', np.hstack((img, edges)))
        # cv2.imwrite("E:/sanweimoxingjiansuo/canny new new new test/"+imgname, edges)
        cv2.imwrite("./result/chooseViewTest/"+imgname, edges)

        # cv2.waitKey(0)

# img = cv2.imread('picture.jpg', 0)
# edges = cv2.Canny(img, 75, 115)
# edges = 255 - edges
# cv2.imshow('canny', np.hstack((img, edges)))
# cv2.waitKey(0)
# 2.先阈值，后边缘检测
# 阈值分割（使用到了番外篇讲到的Otsu自动阈值）
# _, thresh = cv2.threshold(img, 0, 255, cv2.THRESH_BINARY + cv2.THRESH_OTSU)
# edges = cv2.Canny(thresh, 40, 94)
#
# cv2.imshow('canny', np.hstack((img, thresh, edges)))
# cv2.waitKey(0)
