# Supplementary material for: 3D model retrieval based on interactive attention CNN and multiple features
Source: PeerJ Comput Sci. 2023 Feb 10;9:e1227. doi: 10.7717/peerj-cs.1227 (PMC10280475; doi:10.7717/peerj-cs.1227)
Supplement: Supplemental Information 1 [file peerj-cs-09-1227-s001.zip › sourcecode/readme.txt]

translate:
3D model projection to 2D view code: "3D model rotation screenshot", run "source.cpp"
D1, D2, D3 feature extraction code: D123 folder, run "jiansuo.sln"
Projection view preprocessing, edge feature extraction code: edge.py
Data Augmentation Code: dataAugmentation.py
Channel attention convolutional neural network model: MYnet_tongdao_attation.py
Generate training set documents: Generate_TrainTXT
Train the model: train.py
Multi-feature fusion and calculation of similarity futuremix.py
