# Supplementary material for: 3D model retrieval based on interactive attention CNN and multiple features
Source: PeerJ Comput Sci. 2023 Feb 10;9:e1227. doi: 10.7717/peerj-cs.1227 (PMC10280475; doi:10.7717/peerj-cs.1227)
Supplement: Supplemental Information 1 [file peerj-cs-09-1227-s001.zip › sourcecode/train.py]

import os
os.environ["MKL_NUM_THREADS"] = '4'
os.environ["NUMEXPR_NUM_THREADS"] = '4'
os.environ["OMP_NUM_THREADS"] = '4'

from keras.callbacks import TensorBoard, ModelCheckpoint, ReduceLROnPlateau, EarlyStopping
from keras.utils import np_utils,get_file
from keras.optimizers import Adam
from model.newVGG16 import VGG16
from model.SEVGG16 import SEVGG16
import numpy as np
import utils
import cv2
from keras import backend as K
K.set_image_dim_ordering('tf')

WEIGHTS_PATH_NO_TOP = ('https://github.com/fchollet/deep-learning-models/'
                       'releases/download/v0.1/'
                       'vgg16_weights_tf_dim_ordering_tf_kernels_notop.h5')

def generate_arrays_from_file(lines,batch_size):
    # 获取总长度
    n = len(lines)
    i = 0
    while 1:
        X_train = []
        Y_train = []
        # 获取一个batch_size大小的数据
        for b in range(batch_size):
            if i==0:
                np.random.shuffle(lines)
            name = lines[i].split(';')[0]
            # 从文件中读取图像
            img = cv2.imread(r".\data\image\train" + '/' + name)
            img = cv2.cvtColor(img,cv2.COLOR_BGR2RGB)
            img = img/255
            X_train.append(img)
            Y_train.append(lines[i].split(';')[1])
            # 读完一个周期后重新开始
            i = (i+1) % n
        # 处理图像
        X_train = utils.resize_image(X_train,(224,224))
        X_train = X_train.reshape(-1,224,224,3)
        Y_train = np_utils.to_categorical(np.array(Y_train),num_classes= 9 )
        yield (X_train, Y_train)


if __name__ == "__main__":
    # 模型保存的位置
    log_dir = "./logs/"

    # 打开数据集的txt
    with open(r".\data\train.txt","r") as f:
        lines = f.readlines()

    # 打乱行，这个txt主要用于帮助读取数据来训练
    # 打乱的数据更有利于训练
    np.random.seed(10101)
    np.random.shuffle(lines)
    np.random.seed(None)

    # 90%用于训练，10%用于估计。
    num_val = int(len(lines)*0.2)
    num_train = len(lines) - num_val

    # 建立VGG模型
    model = VGG16(9)
    weights_path = get_file('vgg16_weights_tf_dim_ordering_tf_kernels_notop.h5',WEIGHTS_PATH_NO_TOP,cache_subdir='models',file_hash='6d6bbae143d832006294945121d1f1fc')

    model.load_weights(weights_path,by_name=True)

    # 保存的方式，3世代保存一次
    checkpoint_period1 = ModelCheckpoint(
                                    log_dir + 'ep{epoch:03d}-loss{loss:.3f}-val_loss{val_loss:.3f}.h5',
                                    monitor='acc', 
                                    save_weights_only=False, 
                                    save_best_only=True, 
                                    period=3
                                )
    # 学习率下降的方式，acc三次不下降就下降学习率继续训练
    reduce_lr = ReduceLROnPlateau(
                            monitor='acc', 
                            factor=0.5, 
                            patience=3, 
                            verbose=1
                        )
    # 是否需要早停，当val_loss一直不下降的时候意味着模型基本训练完毕，可以停止
    early_stopping = EarlyStopping(
                            monitor='val_loss', 
                            min_delta=0, 
                            patience=10, 
                            verbose=1
                        )
    trainable_layer = 3
    for i in range(trainable_layer):
        model.layers[i].trainable = True

    # 交叉熵
    model.compile(loss = 'categorical_crossentropy',
            optimizer = Adam(lr=0.0001),#1e-4
            metrics = ['accuracy'])

    # 一次的训练集大小
    batch_size = 32 #16

    print('Train on {} samples, val on {} samples, with batch size {}.'.format(num_train, num_val, batch_size))
    

    
    print('freeze the first {} layers of total {} layers.'.format(trainable_layer, len(model.layers)))
    
    # 开始训练
    model.fit_generator(generate_arrays_from_file(lines[:num_train], batch_size),
            steps_per_epoch=max(1, num_train//batch_size),
            validation_data=generate_arrays_from_file(lines[num_train:], batch_size),
            validation_steps=max(1, num_val//batch_size),
            epochs=3,
            initial_epoch=0,
            callbacks=[checkpoint_period1, reduce_lr])

    model.save_weights(log_dir+'middle_one.h5')
    for i in range(len(model.layers)):
        model.layers[i].trainable = True
    # 交叉熵
    model.compile(loss = 'categorical_crossentropy',
            optimizer = Adam(lr=1e-4),
            metrics = ['accuracy'])

    model.fit_generator(generate_arrays_from_file(lines[:num_train], batch_size),
            steps_per_epoch=max(1, num_train//batch_size),
            validation_data=generate_arrays_from_file(lines[num_train:], batch_size),
            validation_steps=max(1, num_val//batch_size),
            epochs=3,  #6
            initial_epoch=3, #3
            callbacks=[checkpoint_period1, reduce_lr])

    model.save_weights(log_dir+'last_one.h5')
