# Supplementary material for: 3D model retrieval based on interactive attention CNN and multiple features
Source: PeerJ Comput Sci. 2023 Feb 10;9:e1227. doi: 10.7717/peerj-cs.1227 (PMC10280475; doi:10.7717/peerj-cs.1227)
Supplement: Supplemental Information 1 [file peerj-cs-09-1227-s001.zip › sourcecode/utils.py]

import matplotlib.image as mpimg
import numpy as np
import cv2
import tensorflow as tf
from tensorflow.python.ops import array_ops

def load_image(path):
    # 读取图片，rgb
    img = mpimg.imread(path)
    # 将图片修剪成中心的正方形
    short_edge = min(img.shape[:2])
    yy = int((img.shape[0] - short_edge) / 2)
    xx = int((img.shape[1] - short_edge) / 2)
    crop_img = img[yy: yy + short_edge, xx: xx + short_edge]
    return crop_img

def resize_image(image, size):
    with tf.name_scope('resize_image'):
        images = []
        for i in image:
            i = cv2.resize(i, size)
            images.append(i)
        images = np.array(images)
        return images

def print_answer(argmax):
    with open("./data/model/index_word.txt","r",encoding='utf-8') as f:
        synset = [l.split(";")[1][:-1] for l in f.readlines()]
        
    print(synset[argmax])
    return synset[argmax]
